# Supplementary material for: 2-(Dibutyl­amino)-3-(4-fluoro­phen­yl)-5,6,7,8-tetra­hydro-7-methyl-6,8-di­phenyl­pyridine­[3′,4′:2,3]thieno[5,4-d]pyrimidin-4(3H)-one
Source: Acta Crystallogr Sect E Struct Rep Online. 2008 Jan 30;64(Pt 2):o535. doi: 10.1107/S1600536808002845 (PMC2960238; doi:10.1107/S1600536808002845)
Supplement: Supplementary file 1 [file e-64-0o535-sup1.cif]

##############################################################################
###                                                                        ###
###        Electronic paper (Acta Crystallographica Section E)             ###
###                                                                        ###
##############################################################################
#                                                                            #
# This CIF contains the data in a paper accepted for publication in Acta     #
# Crystallographica Section E. It conforms to the requirements of Notes      #
# for Authors for Section E, and has been peer reviewed under the auspices   #
# of the IUCr Commission on Journals.                                        #
#                                                                            #
# Full details of the Crystallographic Information File format               #
# are given in the paper "The Crystallographic Information File (CIF):       #
# a New Standard Archive File for Crystallography" by S. R. Hall, F. H.      #
# Allen and I. D. Brown [Acta Cryst. (1991), A47, 655-685].                  #
#                                                                            #
# The current version of the core CIF dictionary is obtainable from          #
# ftp://ftp.iucr.org/pub/cif_core.dic. The current version number is 2.1.    #
#                                                                            #
# Software is freely available for graphical display of the structure(s) in  #
# this CIF.  For information consult the CIF home page http://www.iucr.org/  #
# cif/home.html                                                              #
#                                                                            #
##############################################################################
                                             
data_I
_audit_creation_method     SHELXL-97
_chemical_name_systematic
;
2-(Dibutylamino)-3-(4-fluorophenyl)-5,6,7,8-tetrahydro-7-methyl-6,8-
diphenylpyridine[3',4':2,3]thieno[5,4-<i>d</i>]pyrimidin-4(3<i>H</i>)-one
;
_chemical_name_common     ?
_chemical_formula_moiety     'C36 H39 F N4 O S'
_chemical_formula_sum     'C36 H39 F N4 O S'
_chemical_formula_iupac     'C36 H39 F N4 O S'
_chemical_formula_weight     594.77
_chemical_melting_point     ?
_symmetry_cell_setting     monoclinic
_symmetry_space_group_name_H-M     'P 21/c'
_symmetry_space_group_name_Hall     '-P 2ybc'
loop_
    _symmetry_equiv_pos_as_xyz
    'x, y, z'
    '-x, y+1/2, -z+1/2'
    '-x, -y, -z'
    'x, -y-1/2, z-1/2'
_cell_length_a     13.723(4)
_cell_length_b     9.836(3)
_cell_length_c     24.5496(15)
_cell_angle_alpha     90.00
_cell_angle_beta     101.342(2)
_cell_angle_gamma     90.00
_cell_volume     3249.0(14)
_cell_formula_units_Z     4
_cell_measurement_reflns_used     4792
_cell_measurement_theta_min     2.24
_cell_measurement_theta_max     21.13
_cell_measurement_temperature     294(2)
_exptl_crystal_description     block
_exptl_crystal_colour     colorless
_exptl_crystal_size_max     0.20
_exptl_crystal_size_mid     0.10
_exptl_crystal_size_min     0.10
_exptl_crystal_density_diffrn     1.216
_exptl_crystal_density_meas     ?
_exptl_crystal_density_method     'not measured'
_exptl_crystal_F_000     1264
_exptl_absorpt_coefficient_mu     0.139
_exptl_absorpt_correction_type     multi-scan
_exptl_absorpt_process_details     '(SADABS; Bruker, 2001)'
_exptl_absorpt_correction_T_min     0.9726
_exptl_absorpt_correction_T_max     0.9862
_exptl_special_details
;
;
_diffrn_ambient_temperature     294(2)
_diffrn_radiation_type     MoK\a
_diffrn_radiation_wavelength     0.71073
_diffrn_radiation_source     'fine-focus sealed tube'
_diffrn_radiation_monochromator     graphite
_diffrn_measurement_device_type     'Bruker SMART 4K CCD area-detector'
_diffrn_measurement_method     '\f and \w'
_diffrn_detector_area_resol_mean     ?
_diffrn_reflns_number     32225
_diffrn_reflns_av_R_equivalents     0.0487
_diffrn_reflns_av_sigmaI/netI     0.0409
_diffrn_reflns_theta_min     2.04
_diffrn_reflns_theta_max     26.00
_diffrn_reflns_theta_full     26.00
_diffrn_measured_fraction_theta_max     0.997
_diffrn_measured_fraction_theta_full     0.997
_diffrn_reflns_limit_h_min     -16
_diffrn_reflns_limit_h_max     16
_diffrn_reflns_limit_k_min     -12
_diffrn_reflns_limit_k_max     12
_diffrn_reflns_limit_l_min     -29
_diffrn_reflns_limit_l_max     30
_diffrn_standards_number     ?
_diffrn_standards_interval_count     ?
_diffrn_standards_interval_time     ?
_diffrn_standards_decay_%     ?
_refine_special_details
;
 Refinement of F^2^ against ALL reflections.  The weighted R-factor wR and
 goodness of fit S are based on F^2^, conventional R-factors R are based
 on F, with F set to zero for negative F^2^. The threshold expression of
 F^2^ > 2sigma(F^2^) is used only for calculating R-factors(gt) etc. and is
 not relevant to the choice of reflections for refinement.  R-factors based
 on F^2^ are statistically about twice as large as those based on F, and R-
 factors based on ALL data will be even larger.
;
_reflns_number_total     6359
_reflns_number_gt     4457
_reflns_threshold_expression     I>2\s(I)
_refine_ls_structure_factor_coef     Fsqd
_refine_ls_matrix_type     full
_refine_ls_R_factor_all     0.1086
_refine_ls_R_factor_gt     0.0753
_refine_ls_wR_factor_gt     0.1636
_refine_ls_wR_factor_ref     0.1779
_refine_ls_goodness_of_fit_ref     1.101
_refine_ls_restrained_S_all     1.117
_refine_ls_number_reflns     6359
_refine_ls_number_parameters     420
_refine_ls_number_restraints     ?
_refine_ls_hydrogen_treatment     constr
_refine_ls_weighting_scheme     calc
_refine_ls_weighting_details
         'calc w=1/[\s^2^(Fo^2^)+(0.0743P)^2^+1.2986P] where P=(Fo^2^+2Fc^2^)/3'
_atom_sites_solution_hydrogens     geom
_atom_sites_solution_primary     direct
_atom_sites_solution_secondary     difmap
_refine_ls_shift/su_max     0.000
_refine_ls_shift/su_mean     0.000
_refine_diff_density_max     0.396
_refine_diff_density_min     -0.184
_refine_ls_extinction_method     none
_refine_ls_extinction_coef     ?
loop_
    _atom_type_symbol
    _atom_type_description
    _atom_type_scat_dispersion_real
    _atom_type_scat_dispersion_imag
    _atom_type_scat_source
    'C' 'C' 0.0033 0.0016
                         'International Tables Vol C Tables 4.2.6.8 and 6.1.1.4'
    'H' 'H' 0.0000 0.0000
                         'International Tables Vol C Tables 4.2.6.8 and 6.1.1.4'
    'N' 'N' 0.0061 0.0033
                         'International Tables Vol C Tables 4.2.6.8 and 6.1.1.4'
    'O' 'O' 0.0106 0.0060
                         'International Tables Vol C Tables 4.2.6.8 and 6.1.1.4'
    'F' 'F' 0.0171 0.0103
                         'International Tables Vol C Tables 4.2.6.8 and 6.1.1.4'
    'S' 'S' 0.1246 0.1234
                         'International Tables Vol C Tables 4.2.6.8 and 6.1.1.4'
_computing_data_collection     'SMART (Bruker, 2001)'
_computing_cell_refinement     'SAINT-Plus (Bruker, 2001)'
_computing_data_reduction     'SAINT-Plus (Bruker, 2001)'
_computing_structure_solution     'SHELXS97 (Sheldrick, 2008)'
_computing_structure_refinement     'SHELXL97 (Sheldrick, 2008)'
_computing_molecular_graphics     'PLATON (Spek, 2003)'
_computing_publication_material     'SHELXTL (Sheldrick, 2008)'
loop_
    _atom_site_type_symbol
    _atom_site_label
    _atom_site_fract_x
    _atom_site_fract_y
    _atom_site_fract_z
    _atom_site_U_iso_or_equiv
    _atom_site_adp_type
    _atom_site_calc_flag
    _atom_site_refinement_flags
    _atom_site_occupancy
    _atom_site_disorder_assembly
    _atom_site_disorder_group
    C C1 0.3447(2) 0.2687(3) 0.22128(13) 0.0579(8) Uani d . 1 . .
    C C2 0.3770(3) 0.3694(5) 0.19044(17) 0.0870(12) Uani d . 1 . .
    H H2 0.3466 0.4543 0.1877 0.104 Uiso calc R 1 . .
    C C3 0.4545(4) 0.3456(7) 0.1635(2) 0.1172(18) Uani d . 1 . .
    H H3 0.4759 0.4152 0.1431 0.141 Uiso calc R 1 . .
    C C4 0.4996(4) 0.2237(9) 0.1661(3) 0.136(3) Uani d . 1 . .
    H H4 0.5511 0.2084 0.1472 0.163 Uiso calc R 1 . .
    C C5 0.4692(4) 0.1243(7) 0.1963(3) 0.131(2) Uani d . 1 . .
    H H5 0.5001 0.0399 0.1982 0.158 Uiso calc R 1 . .
    C C6 0.3933(3) 0.1448(4) 0.22453(19) 0.0905(13) Uani d . 1 . .
    H H6 0.3745 0.0750 0.2459 0.109 Uiso calc R 1 . .
    C C7 0.2588(2) 0.2901(3) 0.25038(12) 0.0510(7) Uani d . 1 . .
    H H7 0.2445 0.2034 0.2668 0.061 Uiso calc R 1 . .
    C C8 0.2858(2) 0.3941(3) 0.29718(11) 0.0510(7) Uani d . 1 . .
    H H8A 0.3355 0.3555 0.3267 0.061 Uiso calc R 1 . .
    H H8B 0.3143 0.4739 0.2832 0.061 Uiso calc R 1 . .
    C C9 0.19730(18) 0.4348(3) 0.31993(10) 0.0411(6) Uani d . 1 . .
    C C10 0.10476(18) 0.4041(3) 0.29181(11) 0.0427(6) Uani d . 1 . .
    C C11 0.1498(2) 0.2452(4) 0.16164(14) 0.0767(11) Uani d . 1 . .
    H H11A 0.1524 0.1519 0.1733 0.115 Uiso calc R 1 . .
    H H11B 0.1998 0.2612 0.1400 0.115 Uiso calc R 1 . .
    H H11C 0.0854 0.2645 0.1396 0.115 Uiso calc R 1 . .
    C C12 0.08097(19) 0.3292(3) 0.23755(11) 0.0474(7) Uani d . 1 . .
    H H12 0.0669 0.2341 0.2450 0.057 Uiso calc R 1 . .
    C C13 -0.0112(2) 0.3913(3) 0.20114(11) 0.0503(7) Uani d . 1 . .
    C C14 -0.1018(2) 0.3286(4) 0.19700(14) 0.0644(9) Uani d . 1 . .
    H H14 -0.1059 0.2453 0.2143 0.077 Uiso calc R 1 . .
    C C15 -0.1881(3) 0.3895(5) 0.16690(18) 0.0912(13) Uani d . 1 . .
    H H15 -0.2494 0.3472 0.1643 0.109 Uiso calc R 1 . .
    C C16 -0.1813(3) 0.5119(5) 0.14142(17) 0.0936(14) Uani d . 1 . .
    H H16 -0.2383 0.5533 0.1217 0.112 Uiso calc R 1 . .
    C C17 -0.0902(3) 0.5741(4) 0.14485(14) 0.0851(12) Uani d . 1 . .
    H H17 -0.0860 0.6567 0.1270 0.102 Uiso calc R 1 . .
    C C18 -0.0060(3) 0.5145(4) 0.17451(13) 0.0715(10) Uani d . 1 . .
    H H18 0.0552 0.5571 0.1768 0.086 Uiso calc R 1 . .
    C C19 0.19517(18) 0.5079(3) 0.37045(10) 0.0398(6) Uani d . 1 . .
    C C20 0.10039(18) 0.5317(3) 0.37838(10) 0.0421(6) Uani d . 1 . .
    C C21 0.27613(19) 0.5607(3) 0.41048(11) 0.0416(6) Uani d . 1 . .
    C C22 0.14679(18) 0.6441(3) 0.45949(11) 0.0438(7) Uani d . 1 . .
    C C23 0.32616(19) 0.6976(3) 0.49318(11) 0.0434(6) Uani d . 1 . .
    C C24 0.3317(2) 0.8363(3) 0.49281(12) 0.0539(8) Uani d . 1 . .
    H H24 0.2826 0.8865 0.4699 0.065 Uiso calc R 1 . .
    C C25 0.4101(2) 0.9018(4) 0.52640(15) 0.0714(10) Uani d . 1 . .
    H H25 0.4140 0.9962 0.5271 0.086 Uiso calc R 1 . .
    C C26 0.4817(2) 0.8244(4) 0.55861(15) 0.0740(10) Uani d . 1 . .
    C C27 0.4788(2) 0.6871(4) 0.55940(14) 0.0716(10) Uani d . 1 . .
    H H27 0.5289 0.6376 0.5819 0.086 Uiso calc R 1 . .
    C C28 0.3998(2) 0.6217(3) 0.52609(12) 0.0581(8) Uani d . 1 . .
    H H28 0.3962 0.5273 0.5258 0.070 Uiso calc R 1 . .
    C C29 0.0333(2) 0.7957(3) 0.49500(14) 0.0594(8) Uani d . 1 . .
    H H29A 0.0426 0.8720 0.5205 0.071 Uiso calc R 1 . .
    H H29B 0.0223 0.8328 0.4577 0.071 Uiso calc R 1 . .
    C C30 -0.0583(2) 0.7227(4) 0.50169(15) 0.0665(9) Uani d . 1 . .
    H H30A -0.0484 0.6841 0.5387 0.080 Uiso calc R 1 . .
    H H30B -0.0704 0.6484 0.4752 0.080 Uiso calc R 1 . .
    C C31 -0.1489(2) 0.8153(4) 0.49285(15) 0.0700(10) Uani d . 1 . .
    H H31A -0.1369 0.8882 0.5199 0.084 Uiso calc R 1 . .
    H H31B -0.1571 0.8559 0.4562 0.084 Uiso calc R 1 . .
    C C32 -0.2429(3) 0.7447(5) 0.4977(2) 0.1140(17) Uani d . 1 . .
    H H32A -0.2572 0.6750 0.4699 0.171 Uiso calc R 1 . .
    H H32B -0.2965 0.8092 0.4925 0.171 Uiso calc R 1 . .
    H H32C -0.2357 0.7043 0.5339 0.171 Uiso calc R 1 . .
    C C33 0.1645(2) 0.6617(4) 0.56025(12) 0.0669(9) Uani d D 1 . .
    H H33A 0.1087 0.6153 0.5709 0.080 Uiso calc PR 0.540(12) A 1
    H H33B 0.2126 0.5920 0.5563 0.080 Uiso calc PR 0.540(12) A 1
    H H33C 0.2243 0.6084 0.5614 0.080 Uiso d PR 0.460(12) A 2
    H H33D 0.1146 0.6048 0.5719 0.080 Uiso d PR 0.460(12) A 2
    C C34 0.2095(12) 0.7431(12) 0.6075(4) 0.066(3) Uani d PD 0.540(12) A 1
    H H34A 0.1596 0.8048 0.6163 0.079 Uiso calc PR 0.540(12) A 1
    H H34B 0.2616 0.7980 0.5971 0.079 Uiso calc PR 0.540(12) A 1
    C C35 0.2531(8) 0.6640(10) 0.6590(3) 0.068(3) Uani d PD 0.540(12) A 1
    H H35A 0.2014 0.6101 0.6704 0.082 Uiso calc PR 0.540(12) A 1
    H H35B 0.3035 0.6023 0.6509 0.082 Uiso calc PR 0.540(12) A 1
    C C36 0.2984(9) 0.7568(10) 0.7053(4) 0.104(4) Uani d PD 0.540(12) A 1
    H H36A 0.3532 0.8046 0.6952 0.156 Uiso calc PR 0.540(12) A 1
    H H36B 0.3216 0.7044 0.7383 0.156 Uiso calc PR 0.540(12) A 1
    H H36C 0.2494 0.8210 0.7121 0.156 Uiso calc PR 0.540(12) A 1
    C C35' 0.2274(7) 0.7482(16) 0.6599(3) 0.084(4) Uani d PD 0.460(12) A 2
    H H35C 0.2191 0.8236 0.6840 0.101 Uiso calc PR 0.460(12) A 2
    H H35D 0.1883 0.6727 0.6692 0.101 Uiso calc PR 0.460(12) A 2
    C C36' 0.3346(8) 0.7077(14) 0.6708(7) 0.118(5) Uani d PD 0.460(12) A 2
    H H36D 0.3423 0.6263 0.6505 0.177 Uiso calc PR 0.460(12) A 2
    H H36E 0.3570 0.6914 0.7098 0.177 Uiso calc PR 0.460(12) A 2
    H H36F 0.3733 0.7794 0.6591 0.177 Uiso calc PR 0.460(12) A 2
    C C34' 0.1879(13) 0.7894(15) 0.6001(5) 0.073(4) Uani d PD 0.460(12) A 2
    H H34C 0.2365 0.8465 0.5873 0.088 Uiso calc PR 0.460(12) A 2
    H H34D 0.1277 0.8424 0.5982 0.088 Uiso calc PR 0.460(12) A 2
    F F1 0.56013(15) 0.8889(3) 0.59104(11) 0.1141(9) Uani d . 1 . .
    N N1 0.16778(16) 0.3340(3) 0.21066(9) 0.0490(6) Uani d . 1 . .
    N N2 0.07372(15) 0.5982(2) 0.42205(9) 0.0460(6) Uani d . 1 . .
    N N3 0.24634(15) 0.6284(2) 0.45583(9) 0.0425(5) Uani d . 1 . .
    N N4 0.12771(17) 0.7164(3) 0.50414(9) 0.0543(6) Uani d . 1 A .
    O O1 0.36369(14) 0.5545(2) 0.40787(8) 0.0573(6) Uani d . 1 . .
    S S1 0.01216(5) 0.46324(8) 0.32512(3) 0.0508(2) Uani d . 1 . .
loop_
    _atom_site_aniso_label
    _atom_site_aniso_U_11
    _atom_site_aniso_U_22
    _atom_site_aniso_U_33
    _atom_site_aniso_U_12
    _atom_site_aniso_U_13
    _atom_site_aniso_U_23
    C1 0.0445(16) 0.074(2) 0.0542(19) 0.0018(15) 0.0070(14) -0.0218(17)
    C2 0.079(3) 0.107(3) 0.085(3) -0.001(2) 0.041(2) 0.002(2)
    C3 0.087(3) 0.182(6) 0.097(3) -0.014(4) 0.054(3) -0.018(4)
    C4 0.056(3) 0.235(8) 0.125(5) -0.007(4) 0.039(3) -0.087(5)
    C5 0.061(3) 0.156(6) 0.174(6) 0.032(3) 0.016(3) -0.081(5)
    C6 0.067(2) 0.089(3) 0.112(3) 0.014(2) 0.008(2) -0.025(2)
    C7 0.0510(16) 0.0564(18) 0.0459(17) 0.0009(14) 0.0106(13) -0.0015(14)
    C8 0.0448(15) 0.068(2) 0.0388(15) 0.0030(14) 0.0046(12) -0.0073(14)
    C9 0.0400(14) 0.0488(16) 0.0347(14) -0.0002(12) 0.0081(11) 0.0020(12)
    C10 0.0399(14) 0.0525(17) 0.0355(14) -0.0058(12) 0.0066(11) -0.0016(12)
    C11 0.058(2) 0.119(3) 0.055(2) -0.014(2) 0.0159(16) -0.035(2)
    C12 0.0450(15) 0.0556(18) 0.0411(16) -0.0080(13) 0.0071(12) -0.0064(13)
    C13 0.0488(16) 0.067(2) 0.0336(15) -0.0044(14) 0.0038(12) -0.0170(14)
    C14 0.0482(18) 0.077(2) 0.066(2) -0.0068(16) 0.0060(15) -0.0212(18)
    C15 0.053(2) 0.120(4) 0.094(3) -0.001(2) -0.002(2) -0.039(3)
    C16 0.084(3) 0.113(4) 0.068(3) 0.033(3) -0.023(2) -0.029(3)
    C17 0.102(3) 0.091(3) 0.051(2) 0.012(2) -0.012(2) -0.0048(19)
    C18 0.080(2) 0.080(3) 0.0490(19) -0.0041(19) -0.0023(17) 0.0017(18)
    C19 0.0375(14) 0.0448(15) 0.0364(14) -0.0001(11) 0.0058(11) 0.0009(12)
    C20 0.0377(14) 0.0516(17) 0.0358(14) 0.0007(12) 0.0042(11) 0.0012(12)
    C21 0.0390(15) 0.0494(17) 0.0355(14) 0.0040(12) 0.0051(11) 0.0017(12)
    C22 0.0379(14) 0.0559(17) 0.0366(15) 0.0056(12) 0.0051(11) -0.0015(13)
    C23 0.0402(14) 0.0524(18) 0.0357(14) 0.0009(12) 0.0029(11) -0.0049(12)
    C24 0.0487(16) 0.059(2) 0.0503(17) 0.0029(14) 0.0008(13) 0.0050(15)
    C25 0.064(2) 0.061(2) 0.085(3) -0.0114(17) 0.0048(18) -0.0115(19)
    C26 0.0468(18) 0.093(3) 0.075(2) -0.0105(18) -0.0055(16) -0.026(2)
    C27 0.0550(19) 0.083(3) 0.065(2) 0.0176(17) -0.0177(16) -0.0154(19)
    C28 0.0512(17) 0.0601(19) 0.0563(19) 0.0085(15) -0.0060(14) -0.0049(15)
    C29 0.0628(19) 0.058(2) 0.0566(19) 0.0073(16) 0.0109(15) -0.0101(16)
    C30 0.062(2) 0.069(2) 0.071(2) 0.0080(17) 0.0174(17) -0.0034(18)
    C31 0.061(2) 0.080(2) 0.068(2) 0.0180(18) 0.0116(17) 0.0058(19)
    C32 0.068(3) 0.108(4) 0.170(5) 0.010(2) 0.032(3) 0.019(3)
    C33 0.0541(18) 0.104(3) 0.0436(18) 0.0043(18) 0.0125(14) -0.0012(18)
    C34 0.075(8) 0.078(6) 0.038(5) 0.001(5) -0.003(4) 0.002(4)
    C35 0.071(6) 0.074(6) 0.057(4) -0.016(4) 0.006(4) -0.001(4)
    C36 0.123(8) 0.112(8) 0.068(6) -0.016(6) -0.004(5) -0.002(5)
    C35' 0.084(7) 0.113(11) 0.053(6) -0.016(7) 0.005(5) -0.010(6)
    C36' 0.113(10) 0.119(10) 0.115(12) 0.018(8) 0.005(8) 0.003(8)
    C34' 0.060(7) 0.113(11) 0.042(6) 0.007(7) -0.003(4) -0.001(7)
    F1 0.0640(13) 0.128(2) 0.132(2) -0.0187(13) -0.0241(13) -0.0511(17)
    N1 0.0426(13) 0.0682(16) 0.0365(12) -0.0072(11) 0.0083(10) -0.0095(11)
    N2 0.0389(12) 0.0603(15) 0.0380(13) 0.0010(11) 0.0055(10) -0.0082(11)
    N3 0.0376(12) 0.0517(14) 0.0365(12) 0.0029(10) 0.0028(9) -0.0032(10)
    N4 0.0461(13) 0.0767(18) 0.0388(13) 0.0114(12) 0.0047(10) -0.0105(12)
    O1 0.0381(11) 0.0840(15) 0.0489(12) 0.0018(10) 0.0061(8) -0.0122(11)
    S1 0.0361(4) 0.0717(5) 0.0441(4) -0.0058(3) 0.0064(3) -0.0110(4)
_geom_special_details
;
 All esds (except the esd in the dihedral angle between two l.s. planes)
 are estimated using the full covariance matrix.  The cell esds are taken
 into account individually in the estimation of esds in distances, angles
 and torsion angles; correlations between esds in cell parameters are only
 used when they are defined by crystal symmetry.  An approximate (isotropic)
 treatment of cell esds is used for estimating esds involving l.s. planes.
;
loop_
    _geom_bond_atom_site_label_1
    _geom_bond_atom_site_label_2
    _geom_bond_site_symmetry_2
    _geom_bond_distance
    _geom_bond_publ_flag
    C1 C2 . 1.373(5) ?
    C1 C6 . 1.385(5) ?
    C1 C7 . 1.509(4) ?
    C2 C3 . 1.378(6) ?
    C2 H2 . 0.9300 ?
    C3 C4 . 1.345(8) ?
    C3 H3 . 0.9300 ?
    C4 C5 . 1.343(8) ?
    C4 H4 . 0.9300 ?
    C5 C6 . 1.374(7) ?
    C5 H5 . 0.9300 ?
    C6 H6 . 0.9300 ?
    C7 N1 . 1.489(3) ?
    C7 C8 . 1.528(4) ?
    C7 H7 . 0.9800 ?
    C8 C9 . 1.488(4) ?
    C8 H8A . 0.9700 ?
    C8 H8B . 0.9700 ?
    C9 C10 . 1.355(3) ?
    C9 C19 . 1.439(4) ?
    C10 C12 . 1.501(4) ?
    C10 S1 . 1.741(3) ?
    C11 N1 . 1.468(4) ?
    C11 H11A . 0.9600 ?
    C11 H11B . 0.9600 ?
    C11 H11C . 0.9600 ?
    C12 N1 . 1.472(3) ?
    C12 C13 . 1.525(4) ?
    C12 H12 . 0.9800 ?
    C13 C14 . 1.374(4) ?
    C13 C18 . 1.385(5) ?
    C14 C15 . 1.401(5) ?
    C14 H14 . 0.9300 ?
    C15 C16 . 1.368(6) ?
    C15 H15 . 0.9300 ?
    C16 C17 . 1.379(6) ?
    C16 H16 . 0.9300 ?
    C17 C18 . 1.371(5) ?
    C17 H17 . 0.9300 ?
    C18 H18 . 0.9300 ?
    C19 C20 . 1.373(3) ?
    C19 C21 . 1.428(3) ?
    C20 N2 . 1.366(3) ?
    C20 S1 . 1.734(3) ?
    C21 O1 . 1.217(3) ?
    C21 N3 . 1.424(3) ?
    C22 N2 . 1.301(3) ?
    C22 N4 . 1.375(3) ?
    C22 N3 . 1.395(3) ?
    C23 C24 . 1.366(4) ?
    C23 C28 . 1.382(4) ?
    C23 N3 . 1.452(3) ?
    C24 C25 . 1.380(4) ?
    C24 H24 . 0.9300 ?
    C25 C26 . 1.366(5) ?
    C25 H25 . 0.9300 ?
    C26 C27 . 1.352(5) ?
    C26 F1 . 1.363(3) ?
    C27 C28 . 1.381(4) ?
    C27 H27 . 0.9300 ?
    C28 H28 . 0.9300 ?
    C29 C30 . 1.485(4) ?
    C29 N4 . 1.491(4) ?
    C29 H29A . 0.9700 ?
    C29 H29B . 0.9700 ?
    C30 C31 . 1.521(4) ?
    C30 H30A . 0.9700 ?
    C30 H30B . 0.9700 ?
    C31 C32 . 1.491(5) ?
    C31 H31A . 0.9700 ?
    C31 H31B . 0.9700 ?
    C32 H32A . 0.9600 ?
    C32 H32B . 0.9600 ?
    C32 H32C . 0.9600 ?
    C33 C34 . 1.444(9) ?
    C33 N4 . 1.473(4) ?
    C33 C34' . 1.585(12) ?
    C33 H33A . 0.9700 ?
    C33 H33B . 0.9700 ?
    C33 H33C . 0.9700 ?
    C33 H33D . 0.9700 ?
    C34 C35 . 1.506(10) ?
    C34 H34A . 0.9700 ?
    C34 H34B . 0.9700 ?
    C35 C36 . 1.494(10) ?
    C35 H35A . 0.9700 ?
    C35 H35B . 0.9700 ?
    C36 H36A . 0.9600 ?
    C36 H36B . 0.9600 ?
    C36 H36C . 0.9600 ?
    C35' C36' . 1.496(12) ?
    C35' C34' . 1.517(11) ?
    C35' H35C . 0.9700 ?
    C35' H35D . 0.9700 ?
    C36' H36D . 0.9600 ?
    C36' H36E . 0.9600 ?
    C36' H36F . 0.9600 ?
    C34' H34C . 0.9700 ?
    C34' H34D . 0.9700 ?
loop_
    _geom_angle_atom_site_label_1
    _geom_angle_atom_site_label_2
    _geom_angle_atom_site_label_3
    _geom_angle_site_symmetry_1
    _geom_angle_site_symmetry_3
    _geom_angle
    _geom_angle_publ_flag
    C2 C1 C6 . . 117.6(4) ?
    C2 C1 C7 . . 121.9(3) ?
    C6 C1 C7 . . 120.5(3) ?
    C1 C2 C3 . . 120.4(5) ?
    C1 C2 H2 . . 119.8 ?
    C3 C2 H2 . . 119.8 ?
    C4 C3 C2 . . 121.4(6) ?
    C4 C3 H3 . . 119.3 ?
    C2 C3 H3 . . 119.3 ?
    C5 C4 C3 . . 118.9(5) ?
    C5 C4 H4 . . 120.5 ?
    C3 C4 H4 . . 120.5 ?
    C4 C5 C6 . . 121.4(6) ?
    C4 C5 H5 . . 119.3 ?
    C6 C5 H5 . . 119.3 ?
    C5 C6 C1 . . 120.3(5) ?
    C5 C6 H6 . . 119.9 ?
    C1 C6 H6 . . 119.9 ?
    N1 C7 C1 . . 111.3(2) ?
    N1 C7 C8 . . 110.3(2) ?
    C1 C7 C8 . . 110.6(2) ?
    N1 C7 H7 . . 108.2 ?
    C1 C7 H7 . . 108.2 ?
    C8 C7 H7 . . 108.2 ?
    C9 C8 C7 . . 111.5(2) ?
    C9 C8 H8A . . 109.3 ?
    C7 C8 H8A . . 109.3 ?
    C9 C8 H8B . . 109.3 ?
    C7 C8 H8B . . 109.3 ?
    H8A C8 H8B . . 108.0 ?
    C10 C9 C19 . . 112.0(2) ?
    C10 C9 C8 . . 120.1(2) ?
    C19 C9 C8 . . 127.9(2) ?
    C9 C10 C12 . . 125.4(2) ?
    C9 C10 S1 . . 112.6(2) ?
    C12 C10 S1 . . 121.97(19) ?
    N1 C11 H11A . . 109.5 ?
    N1 C11 H11B . . 109.5 ?
    H11A C11 H11B . . 109.5 ?
    N1 C11 H11C . . 109.5 ?
    H11A C11 H11C . . 109.5 ?
    H11B C11 H11C . . 109.5 ?
    N1 C12 C10 . . 109.2(2) ?
    N1 C12 C13 . . 112.0(2) ?
    C10 C12 C13 . . 109.5(2) ?
    N1 C12 H12 . . 108.7 ?
    C10 C12 H12 . . 108.7 ?
    C13 C12 H12 . . 108.7 ?
    C14 C13 C18 . . 119.1(3) ?
    C14 C13 C12 . . 119.9(3) ?
    C18 C13 C12 . . 120.9(3) ?
    C13 C14 C15 . . 120.4(4) ?
    C13 C14 H14 . . 119.8 ?
    C15 C14 H14 . . 119.8 ?
    C16 C15 C14 . . 119.3(4) ?
    C16 C15 H15 . . 120.3 ?
    C14 C15 H15 . . 120.3 ?
    C15 C16 C17 . . 120.4(4) ?
    C15 C16 H16 . . 119.8 ?
    C17 C16 H16 . . 119.8 ?
    C18 C17 C16 . . 120.1(4) ?
    C18 C17 H17 . . 120.0 ?
    C16 C17 H17 . . 120.0 ?
    C17 C18 C13 . . 120.6(4) ?
    C17 C18 H18 . . 119.7 ?
    C13 C18 H18 . . 119.7 ?
    C20 C19 C21 . . 118.1(2) ?
    C20 C19 C9 . . 112.8(2) ?
    C21 C19 C9 . . 129.0(2) ?
    N2 C20 C19 . . 126.9(2) ?
    N2 C20 S1 . . 121.52(19) ?
    C19 C20 S1 . . 111.6(2) ?
    O1 C21 N3 . . 120.2(2) ?
    O1 C21 C19 . . 126.0(2) ?
    N3 C21 C19 . . 113.8(2) ?
    N2 C22 N4 . . 120.1(2) ?
    N2 C22 N3 . . 123.0(2) ?
    N4 C22 N3 . . 116.8(2) ?
    C24 C23 C28 . . 120.5(3) ?
    C24 C23 N3 . . 120.0(2) ?
    C28 C23 N3 . . 119.4(3) ?
    C23 C24 C25 . . 120.0(3) ?
    C23 C24 H24 . . 120.0 ?
    C25 C24 H24 . . 120.0 ?
    C26 C25 C24 . . 118.3(3) ?
    C26 C25 H25 . . 120.9 ?
    C24 C25 H25 . . 120.9 ?
    C27 C26 F1 . . 118.6(3) ?
    C27 C26 C25 . . 123.0(3) ?
    F1 C26 C25 . . 118.3(4) ?
    C26 C27 C28 . . 118.6(3) ?
    C26 C27 H27 . . 120.7 ?
    C28 C27 H27 . . 120.7 ?
    C27 C28 C23 . . 119.6(3) ?
    C27 C28 H28 . . 120.2 ?
    C23 C28 H28 . . 120.2 ?
    C30 C29 N4 . . 117.4(3) ?
    C30 C29 H29A . . 108.0 ?
    N4 C29 H29A . . 108.0 ?
    C30 C29 H29B . . 108.0 ?
    N4 C29 H29B . . 108.0 ?
    H29A C29 H29B . . 107.2 ?
    C29 C30 C31 . . 112.4(3) ?
    C29 C30 H30A . . 109.1 ?
    C31 C30 H30A . . 109.1 ?
    C29 C30 H30B . . 109.1 ?
    C31 C30 H30B . . 109.1 ?
    H30A C30 H30B . . 107.9 ?
    C32 C31 C30 . . 113.9(3) ?
    C32 C31 H31A . . 108.8 ?
    C30 C31 H31A . . 108.8 ?
    C32 C31 H31B . . 108.8 ?
    C30 C31 H31B . . 108.8 ?
    H31A C31 H31B . . 107.7 ?
    C31 C32 H32A . . 109.5 ?
    C31 C32 H32B . . 109.5 ?
    H32A C32 H32B . . 109.5 ?
    C31 C32 H32C . . 109.5 ?
    H32A C32 H32C . . 109.5 ?
    H32B C32 H32C . . 109.5 ?
    C34 C33 N4 . . 124.2(6) ?
    N4 C33 C34' . . 106.1(6) ?
    C34 C33 H33A . . 106.3 ?
    N4 C33 H33A . . 106.3 ?
    C34 C33 H33B . . 106.3 ?
    N4 C33 H33B . . 106.3 ?
    H33A C33 H33B . . 106.4 ?
    N4 C33 H33C . . 110.9 ?
    C34' C33 H33C . . 110.1 ?
    N4 C33 H33D . . 110.8 ?
    C34' C33 H33D . . 110.2 ?
    H33C C33 H33D . . 108.8 ?
    C33 C34 C35 . . 115.1(8) ?
    C33 C34 H34A . . 108.5 ?
    C35 C34 H34A . . 108.5 ?
    C33 C34 H34B . . 108.5 ?
    C35 C34 H34B . . 108.5 ?
    H34A C34 H34B . . 107.5 ?
    C36 C35 C34 . . 111.1(7) ?
    C36 C35 H35A . . 109.4 ?
    C34 C35 H35A . . 109.4 ?
    C36 C35 H35B . . 109.4 ?
    C34 C35 H35B . . 109.4 ?
    H35A C35 H35B . . 108.0 ?
    C36' C35' C34' . . 113.4(10) ?
    C36' C35' H35C . . 108.9 ?
    C34' C35' H35C . . 108.9 ?
    C36' C35' H35D . . 108.9 ?
    C34' C35' H35D . . 108.9 ?
    H35C C35' H35D . . 107.7 ?
    C35' C36' H36D . . 109.5 ?
    C35' C36' H36E . . 109.5 ?
    H36D C36' H36E . . 109.5 ?
    C35' C36' H36F . . 109.5 ?
    H36D C36' H36F . . 109.5 ?
    H36E C36' H36F . . 109.5 ?
    C35' C34' C33 . . 112.1(9) ?
    C35' C34' H34C . . 109.2 ?
    C33 C34' H34C . . 109.2 ?
    C35' C34' H34D . . 109.2 ?
    C33 C34' H34D . . 109.2 ?
    H34C C34' H34D . . 107.9 ?
    C11 N1 C12 . . 109.2(2) ?
    C11 N1 C7 . . 110.4(2) ?
    C12 N1 C7 . . 110.2(2) ?
    C22 N2 C20 . . 115.6(2) ?
    C22 N3 C21 . . 122.5(2) ?
    C22 N3 C23 . . 122.3(2) ?
    C21 N3 C23 . . 114.6(2) ?
    C22 N4 C33 . . 118.2(2) ?
    C22 N4 C29 . . 116.5(2) ?
    C33 N4 C29 . . 117.4(2) ?
    C20 S1 C10 . . 91.03(12) ?
loop_
    _geom_torsion_atom_site_label_1
    _geom_torsion_atom_site_label_2
    _geom_torsion_atom_site_label_3
    _geom_torsion_atom_site_label_4
    _geom_torsion_site_symmetry_1
    _geom_torsion_site_symmetry_2
    _geom_torsion_site_symmetry_3
    _geom_torsion_site_symmetry_4
    _geom_torsion
    _geom_torsion_publ_flag
    C6 C1 C2 C3 . . . . 0.7(6) ?
    C7 C1 C2 C3 . . . . -178.7(4) ?
    C1 C2 C3 C4 . . . . 0.7(7) ?
    C2 C3 C4 C5 . . . . -1.0(9) ?
    C3 C4 C5 C6 . . . . 0.0(9) ?
    C4 C5 C6 C1 . . . . 1.5(8) ?
    C2 C1 C6 C5 . . . . -1.8(5) ?
    C7 C1 C6 C5 . . . . 177.7(4) ?
    C2 C1 C7 N1 . . . . 56.1(4) ?
    C6 C1 C7 N1 . . . . -123.3(3) ?
    C2 C1 C7 C8 . . . . -66.9(4) ?
    C6 C1 C7 C8 . . . . 113.7(3) ?
    N1 C7 C8 C9 . . . . 46.5(3) ?
    C1 C7 C8 C9 . . . . 170.1(3) ?
    C7 C8 C9 C10 . . . . -14.1(4) ?
    C7 C8 C9 C19 . . . . 166.6(3) ?
    C19 C9 C10 C12 . . . . 179.6(2) ?
    C8 C9 C10 C12 . . . . 0.3(4) ?
    C19 C9 C10 S1 . . . . 0.3(3) ?
    C8 C9 C10 S1 . . . . -179.0(2) ?
    C9 C10 C12 N1 . . . . -18.6(4) ?
    S1 C10 C12 N1 . . . . 160.7(2) ?
    C9 C10 C12 C13 . . . . -141.6(3) ?
    S1 C10 C12 C13 . . . . 37.6(3) ?
    N1 C12 C13 C14 . . . . 137.7(3) ?
    C10 C12 C13 C14 . . . . -100.9(3) ?
    N1 C12 C13 C18 . . . . -45.9(4) ?
    C10 C12 C13 C18 . . . . 75.4(3) ?
    C18 C13 C14 C15 . . . . -1.0(5) ?
    C12 C13 C14 C15 . . . . 175.4(3) ?
    C13 C14 C15 C16 . . . . 0.3(5) ?
    C14 C15 C16 C17 . . . . 0.6(6) ?
    C15 C16 C17 C18 . . . . -0.9(6) ?
    C16 C17 C18 C13 . . . . 0.2(5) ?
    C14 C13 C18 C17 . . . . 0.7(5) ?
    C12 C13 C18 C17 . . . . -175.6(3) ?
    C10 C9 C19 C20 . . . . -0.8(3) ?
    C8 C9 C19 C20 . . . . 178.5(3) ?
    C10 C9 C19 C21 . . . . -178.4(3) ?
    C8 C9 C19 C21 . . . . 0.9(5) ?
    C21 C19 C20 N2 . . . . -2.2(4) ?
    C9 C19 C20 N2 . . . . 180.0(3) ?
    C21 C19 C20 S1 . . . . 178.8(2) ?
    C9 C19 C20 S1 . . . . 1.0(3) ?
    C20 C19 C21 O1 . . . . -175.9(3) ?
    C9 C19 C21 O1 . . . . 1.5(5) ?
    C20 C19 C21 N3 . . . . 2.5(4) ?
    C9 C19 C21 N3 . . . . 179.9(2) ?
    C28 C23 C24 C25 . . . . -1.5(5) ?
    N3 C23 C24 C25 . . . . -177.0(3) ?
    C23 C24 C25 C26 . . . . 1.3(5) ?
    C24 C25 C26 C27 . . . . -0.6(6) ?
    C24 C25 C26 F1 . . . . 178.8(3) ?
    F1 C26 C27 C28 . . . . -179.4(3) ?
    C25 C26 C27 C28 . . . . 0.1(6) ?
    C26 C27 C28 C23 . . . . -0.2(5) ?
    C24 C23 C28 C27 . . . . 0.9(5) ?
    N3 C23 C28 C27 . . . . 176.4(3) ?
    N4 C29 C30 C31 . . . . 178.4(3) ?
    C29 C30 C31 C32 . . . . 178.4(4) ?
    N4 C33 C34 C35 . . . . -172.7(8) ?
    C34' C33 C34 C35 . . . . 157(5) ?
    C33 C34 C35 C36 . . . . 179.6(12) ?
    C36' C35' C34' C33 . . . . 78.0(18) ?
    C34 C33 C34' C35' . . . . -25(3) ?
    N4 C33 C34' C35' . . . . -179.7(10) ?
    C10 C12 N1 C11 . . . . 172.2(3) ?
    C13 C12 N1 C11 . . . . -66.3(3) ?
    C10 C12 N1 C7 . . . . 50.8(3) ?
    C13 C12 N1 C7 . . . . 172.3(2) ?
    C1 C7 N1 C11 . . . . 48.7(3) ?
    C8 C7 N1 C11 . . . . 171.9(3) ?
    C1 C7 N1 C12 . . . . 169.4(2) ?
    C8 C7 N1 C12 . . . . -67.5(3) ?
    N4 C22 N2 C20 . . . . 177.8(2) ?
    N3 C22 N2 C20 . . . . 0.5(4) ?
    C19 C20 N2 C22 . . . . 0.6(4) ?
    S1 C20 N2 C22 . . . . 179.5(2) ?
    N2 C22 N3 C21 . . . . 0.1(4) ?
    N4 C22 N3 C21 . . . . -177.3(2) ?
    N2 C22 N3 C23 . . . . 170.3(3) ?
    N4 C22 N3 C23 . . . . -7.1(4) ?
    O1 C21 N3 C22 . . . . 176.8(3) ?
    C19 C21 N3 C22 . . . . -1.6(4) ?
    O1 C21 N3 C23 . . . . 5.9(4) ?
    C19 C21 N3 C23 . . . . -172.5(2) ?
    C24 C23 N3 C22 . . . . -64.1(4) ?
    C28 C23 N3 C22 . . . . 120.4(3) ?
    C24 C23 N3 C21 . . . . 106.9(3) ?
    C28 C23 N3 C21 . . . . -68.6(3) ?
    N2 C22 N4 C33 . . . . 119.2(3) ?
    N3 C22 N4 C33 . . . . -63.3(4) ?
    N2 C22 N4 C29 . . . . -29.2(4) ?
    N3 C22 N4 C29 . . . . 148.3(3) ?
    C34 C33 N4 C22 . . . . 138.2(9) ?
    C34' C33 N4 C22 . . . . 148.7(8) ?
    C34 C33 N4 C29 . . . . -73.7(9) ?
    C34' C33 N4 C29 . . . . -63.2(8) ?
    C30 C29 N4 C22 . . . . 85.0(4) ?
    C30 C29 N4 C33 . . . . -63.7(4) ?
    N2 C20 S1 C10 . . . . -179.7(2) ?
    C19 C20 S1 C10 . . . . -0.7(2) ?
    C9 C10 S1 C20 . . . . 0.2(2) ?
    C12 C10 S1 C20 . . . . -179.2(2) ?
loop_
    _geom_hbond_atom_site_label_D
    _geom_hbond_atom_site_label_H
    _geom_hbond_atom_site_label_A
    _geom_hbond_site_symmetry_A
    _geom_hbond_distance_DH
    _geom_hbond_distance_HA
    _geom_hbond_distance_DA
    _geom_hbond_angle_DHA
    C4 H4 O1 2_645 0.93 2.47 3.304(6) 149.2
data_global
_journal_date_recd_electronic     2008-01-15
_journal_date_accepted     2008-01-25
_journal_name_full     'Acta Crystallographica, Section E'
_journal_year     2008
_journal_volume     64
_journal_issue      2
_journal_page_first     o535
_journal_page_last     o535
_journal_paper_category     QO
_journal_coeditor_code     BT2671
_publ_contact_author_name     'Yang-gen Hu'
_publ_contact_author_address
;
Department of Medicinal Chemistry, Yunyang Medical College,
Shiyan 442000, People's Republic of China
;
_publ_contact_author_email     huyangg111@yahoo.com.cn
_publ_contact_author_fax     ?
_publ_contact_author_phone     ?
_publ_section_title
;\
2-(Dibutylamino)-3-(4-fluorophenyl)-5,6,7,8-tetrahydro-7-methyl-6,8-\
diphenylpyridine[3',4':2,3]thieno[5,4-<i>d</i>]pyrimidin-4(3<i>H</i>)-one
;
loop_
    _publ_author_name
    _publ_author_address
    'Guo-ping Zeng'
;
Department of Chemistry and Life Science, Hubei University of Education,
Wuhan 430205,
People's Republic of China
;
    'Qing Li'
;
Taihe Hospital, Yunyang Medical College, Shiyan 442000,
People's Republic of China
;
    'Yang-gen Hu'
;
Department of Medicinal Chemistry, Yunyang Medical College,
Shiyan 442000,
People's Republic of China
;
