# Supplementary material for: 2-(Dibutyl­amino)-3-(4-fluoro­phen­yl)-5,6,7,8-tetra­hydro-7-methyl-6,8-di­phenyl­pyridine­[3′,4′:2,3]thieno[5,4-d]pyrimidin-4(3H)-one
Source: Acta Crystallogr Sect E Struct Rep Online. 2008 Jan 30;64(Pt 2):o535. doi: 10.1107/S1600536808002845 (PMC2960238; doi:10.1107/S1600536808002845)
Supplement: Supplementary file 2 [file e-64-0o535-Isup2.hkl]

# 
# h,k,l, Fc-squared, Fo-squared, sigma(Fo-squared) and status flag 
# 
data_I
_shelx_title ' 071115am in P2(1)/c' 
_shelx_refln_list_code          4 
_shelx_F_calc_maximum      263.11 
_exptl_crystal_F_000      1264.00 
_reflns_d_resolution_high  0.8107 
 
loop_ 
 _symmetry_equiv_pos_as_xyz 
 'x, y, z' 
 '-x, y+1/2, -z+1/2' 
 '-x, -y, -z' 
 'x, -y-1/2, z-1/2' 
 
_cell_length_a    13.7233 
_cell_length_b     9.8358 
_cell_length_c    24.5496 
_cell_angle_alpha  90.000 
_cell_angle_beta  101.342 
_cell_angle_gamma  90.000 
 
_shelx_F_squared_multiplier     1.000 
 
loop_ 
 _refln_index_h 
 _refln_index_k 
 _refln_index_l 
 _refln_F_squared_calc 
 _refln_F_squared_meas 
 _refln_F_squared_sigma 
 _refln_observed_status 
   2   0   0      378.01      368.89      6.85 o 
   3   0   0     2587.68     2795.42     36.79 o 
   4   0   0      110.83      129.42      5.81 o 
   5   0   0      550.85      618.92     13.48 o 
   6   0   0     2404.44     2374.40     36.16 o 
   7   0   0       79.11       63.20      6.54 o 
   8   0   0     1332.42     1314.18     26.01 o 
   9   0   0       79.46       71.68      8.35 o 
  10   0   0      246.96      241.59     13.89 o 
  11   0   0     1355.54     1177.27     28.77 o 
  12   0   0     1027.92      931.68     30.93 o 
  13   0   0       28.19        5.59     10.39 o 
  14   0   0        2.89        0.00     12.51 o 
  15   0   0      118.57      127.12     20.31 o 
  16   0   0        1.82        0.00     25.36 o 
   1   1   0      772.32      887.28     11.67 o 
   2   1   0       51.62       52.51      4.10 o 
   3   1   0     1386.13     1446.93     17.68 o 
   4   1   0      438.14      428.10      9.02 o 
   5   1   0      758.90      640.61     10.46 o 
   6   1   0       22.65       20.91      4.00 o 
   7   1   0       20.06       22.48      3.60 o 
   8   1   0      146.17      190.02      7.39 o 
   9   1   0        0.94        4.04      4.05 o 
  10   1   0      360.81      385.93     11.39 o 
  11   1   0      284.49      307.19     12.62 o 
  12   1   0       60.71       64.13      8.62 o 
  13   1   0      106.40      127.32     12.17 o 
  14   1   0      143.10      180.90     14.16 o 
  15   1   0        2.75       10.47     10.66 o 
  16   1   0        3.05        3.90     11.95 o 
   0   2   0    12471.82    12041.95    204.91 o 
   1   2   0     2936.11     3483.85     36.76 o 
   2   2   0     4789.92     4819.48     54.63 o 
   3   2   0     6446.23     6348.23     71.37 o 
   4   2   0      368.75      319.99      9.63 o 
   5   2   0     8029.34     8194.51     77.88 o 
   6   2   0        0.34        9.21      3.21 o 
   7   2   0      676.91      556.46     12.77 o 
   8   2   0        9.67        5.55      3.79 o 
   9   2   0      603.08      497.27     14.05 o 
  10   2   0     2352.43     2208.81     33.65 o 
  11   2   0     2250.45     2136.03     31.73 o 
  12   2   0       62.03       84.50      9.12 o 
  13   2   0        3.87       22.13      7.42 o 
  14   2   0       76.38       87.81     11.51 o 
  15   2   0        8.62       11.85     10.50 o 
  16   2   0       25.30       32.27     12.97 o 
   1   3   0      890.94      898.99     14.45 o 
   2   3   0        0.49        0.24      1.81 o 
   3   3   0      593.10      616.73     18.67 o 
   4   3   0      413.31      450.21     11.21 o 
   5   3   0        7.53        2.97      2.75 o 
   6   3   0     1118.49     1107.95     17.34 o 
   7   3   0     1412.91     1324.58     20.14 o 
   8   3   0      139.35      165.57      8.16 o 
   9   3   0       25.79       16.79      6.53 o 
  10   3   0      547.88      523.03     14.19 o 
  11   3   0     1238.06     1249.38     23.29 o 
  12   3   0      165.51      170.68     11.06 o 
  13   3   0        4.26        4.82      7.26 o 
  14   3   0       56.18       43.85     10.98 o 
  15   3   0        0.10        0.00     10.16 o 
  16   3   0       13.03        9.96     12.12 o 
   0   4   0     1825.13     2119.55     46.86 o 
   2   4   0      315.82      339.42      8.56 o 
   3   4   0      705.88      623.57     17.34 o 
   4   4   0     1633.00     1453.04     23.97 o 
   5   4   0      208.11      186.39      9.14 o 
   6   4   0     2303.49     2244.70     34.54 o 
   7   4   0      157.91      179.01      8.31 o 
   8   4   0      184.42      161.58      8.45 o 
   9   4   0      340.02      344.02     11.71 o 
  10   4   0       63.16       63.35      7.35 o 
  11   4   0        0.17        5.88      6.75 o 
  12   4   0        0.04        4.26      7.61 o 
  13   4   0       88.55       88.27     12.24 o 
  14   4   0       44.44       31.55     11.19 o 
  15   4   0        4.87       13.91     11.73 o 
   1   5   0      193.60      225.90      8.30 o 
   2   5   0      735.14      652.45     13.39 o 
   3   5   0      399.37      342.13     12.23 o 
   4   5   0       39.54       46.30      5.36 o 
   5   5   0      183.54      162.86      9.56 o 
   6   5   0       71.13       95.14      8.20 o 
   7   5   0      358.56      383.57     16.09 o 
   8   5   0       28.89       32.71      5.59 o 
   9   5   0      320.67      322.62     12.47 o 
  10   5   0      423.49      430.40     14.23 o 
  11   5   0        6.88        7.44      6.42 o 
  12   5   0        2.61       21.81      7.38 o 
  13   5   0      376.81      323.23     16.78 o 
  14   5   0        4.10        4.88      9.26 o 
  15   5   0       16.85       18.39     12.10 o 
   0   6   0       78.97      100.85      8.85 o 
   1   6   0       38.89       27.62      6.75 o 
   2   6   0       74.50       96.84      6.89 o 
   3   6   0      319.89      313.47     15.60 o 
   4   6   0        0.96        2.76      4.12 o 
   5   6   0       21.66       17.74      5.02 o 
   6   6   0      865.04      787.42     28.20 o 
   7   6   0       36.35       28.22      7.29 o 
   8   6   0        1.27       10.09      6.10 o 
   9   6   0        0.02        4.11      5.71 o 
  10   6   0        1.79        0.00      7.02 o 
  11   6   0        0.65        8.19      7.11 o 
  12   6   0      140.94      141.06     12.08 o 
  13   6   0       30.59       57.43      9.51 o 
  14   6   0       41.32       56.90     13.32 o 
   1   7   0       66.44       64.61      9.17 o 
   2   7   0      278.12      267.38     12.10 o 
   3   7   0        3.78        2.88      5.08 o 
   4   7   0      103.02       92.59      7.70 o 
   5   7   0       71.17       47.92      6.76 o 
   6   7   0      556.03      486.34     15.56 o 
   7   7   0        8.23        6.44      6.46 o 
   8   7   0      526.95      425.22     24.93 o 
   9   7   0        7.92       12.45      7.36 o 
  10   7   0       31.39       23.50      9.70 o 
  11   7   0        0.02       11.47      7.74 o 
  12   7   0        2.68       16.79      7.94 o 
  13   7   0       28.32       40.87      9.90 o 
   0   8   0        0.05       10.28      7.06 o 
   1   8   0       21.13       26.16      5.72 o 
   2   8   0       25.05       20.77      7.55 o 
   3   8   0       13.02       30.41      9.50 o 
   4   8   0        0.45        2.09      6.09 o 
   5   8   0      293.40      226.65     13.06 o 
   6   8   0       65.57       75.67     10.51 o 
   7   8   0       29.45       35.26      8.45 o 
   8   8   0        2.73        0.00      8.25 o 
   9   8   0        1.55        1.30      9.42 o 
  10   8   0        0.55        5.98      8.33 o 
  11   8   0       15.95       31.83      8.80 o 
  12   8   0        0.26        5.90      9.17 o 
   1   9   0       33.84       31.28     11.65 o 
   2   9   0      152.52      122.88     16.33 o 
   3   9   0       59.67       43.47     10.50 o 
   4   9   0       56.19       69.94     10.51 o 
   5   9   0        4.79       14.53      8.03 o 
   6   9   0       48.72       70.53     10.29 o 
   7   9   0      139.70      109.99     11.99 o 
   8   9   0       27.26       38.18      9.81 o 
   9   9   0       27.64       31.84     10.29 o 
  10   9   0       13.43       21.48     13.65 o 
  11   9   0       13.37       17.84     11.07 o 
   0  10   0        2.68        0.00     31.01 o 
   1  10   0        0.14       14.16     10.18 o 
   2  10   0       10.76       43.84     10.82 o 
   3  10   0        1.04        8.82      8.00 o 
   4  10   0        0.64        9.03      8.30 o 
   5  10   0       13.40        6.39      9.11 o 
   6  10   0       17.84       31.98     17.44 o 
   7  10   0        6.57       22.15     10.25 o 
   8  10   0       33.77       53.59     12.24 o 
   9  10   0        0.01       12.96     15.68 o 
   1  11   0        4.15        8.55     12.38 o 
   2  11   0       22.57       14.25     19.53 o 
   3  11   0       35.04       30.46     12.23 o 
   4  11   0        6.35        0.00     12.66 o 
   5  11   0        0.25       12.10     12.71 o 
   6  11   0       33.84       83.63     33.05 o 
   7  11   0        0.63       17.28     10.71 o 
   0  12   0        5.41        0.00     21.28 o 
   1  12   0        0.43        5.58     20.32 o 
   2  12   0        7.55        0.47     20.28 o 
 -16   1   1       23.57       37.83     12.76 o 
 -15   1   1       49.51       57.24     12.10 o 
 -14   1   1        6.61       18.86     10.46 o 
 -13   1   1        1.50        6.06      7.66 o 
 -12   1   1      310.52      343.13     13.87 o 
 -11   1   1        3.37       13.07      7.27 o 
 -10   1   1       81.56      100.81      7.38 o 
  -9   1   1      177.60      157.38      7.54 o 
  -8   1   1      686.42      710.40     12.65 o 
  -7   1   1      287.59      316.26      8.37 o 
  -6   1   1      392.40      408.53      8.75 o 
  -5   1   1      167.97      162.81      5.32 o 
  -4   1   1     1880.31     1824.33     22.11 o 
  -3   1   1      679.59      691.04     10.18 o 
  -2   1   1     3713.13     4017.73     35.24 o 
  -1   1   1      807.81      833.56     12.90 o 
   0   1   1     6452.94     7551.61     73.27 o 
   1   1   1    11726.46    13704.66    130.80 o 
   2   1   1     1052.34      948.48     12.18 o 
   3   1   1      554.66      738.78     15.48 o 
   4   1   1     2502.32     2466.27     26.54 o 
   5   1   1      150.17      148.50      4.99 o 
   6   1   1       93.53       84.78      4.58 o 
   7   1   1      328.11      387.13      8.75 o 
   8   1   1     1140.08     1059.33     18.38 o 
   9   1   1        0.97        7.41      3.96 o 
  10   1   1       27.67       17.34      5.85 o 
  11   1   1      621.57      558.41     15.39 o 
  12   1   1      353.77      385.36     14.61 o 
  13   1   1       55.25       83.41     10.29 o 
  14   1   1      122.64      160.64     13.91 o 
  15   1   1      225.38      247.43     17.48 o 
  16   1   1       47.60       47.23     13.63 o 
 -16   2   1        3.49        1.54     12.22 o 
 -15   2   1        0.61        9.52     10.64 o 
 -14   2   1      104.66      142.77     12.16 o 
 -13   2   1       30.72       31.23      8.00 o 
 -12   2   1      257.53      248.29     13.40 o 
 -11   2   1     1965.22     1629.14     28.69 o 
 -10   2   1      950.63      814.99     18.36 o 
  -9   2   1        7.78       28.48      7.11 o 
  -8   2   1        6.90        7.01      3.49 o 
  -7   2   1     1789.71     1781.37     23.61 o 
  -6   2   1     4339.47     4146.55     52.09 o 
  -5   2   1     1313.87     1275.71     20.59 o 
  -4   2   1     2136.49     2003.95     27.36 o 
  -3   2   1      271.42      367.39      7.00 o 
  -2   2   1     3050.28     3577.73     41.53 o 
  -1   2   1      101.29      131.77      5.04 o 
   0   2   1     9445.58    10773.81    104.50 o 
   1   2   1    31990.88    35573.69    450.04 o 
   2   2   1      238.55      225.00      5.26 o 
   3   2   1     2577.38     2614.49     34.08 o 
   4   2   1      413.77      380.75     10.70 o 
   5   2   1        0.04        6.20      2.63 o 
   6   2   1        1.01        0.00      2.50 o 
   7   2   1       91.11       93.09      6.00 o 
   8   2   1       24.84       23.19      4.58 o 
   9   2   1      481.84      461.24     13.72 o 
  10   2   1       58.15       78.70      7.69 o 
  11   2   1       26.01       23.29      7.07 o 
  12   2   1        6.97       28.52      7.16 o 
  13   2   1       86.33       91.16      9.61 o 
  14   2   1       25.60       35.05      9.97 o 
  15   2   1        4.21       11.69     11.00 o 
  16   2   1        1.77        5.15     12.26 o 
 -16   3   1       37.07       31.67     14.61 o 
 -15   3   1       39.65       77.57     12.14 o 
 -14   3   1        4.24       11.74      8.94 o 
 -13   3   1      256.81      321.80     14.60 o 
 -12   3   1      301.77      298.27     13.45 o 
 -11   3   1       41.64       48.55      7.74 o 
 -10   3   1       34.15       46.04      6.64 o 
  -9   3   1      139.52      131.89      8.07 o 
  -8   3   1       18.12       24.58      4.72 o 
  -7   3   1        0.01        3.42      3.38 o 
  -6   3   1       15.03       14.72      3.35 o 
  -5   3   1      136.22      128.18      5.88 o 
  -4   3   1        1.41        4.53      3.18 o 
  -3   3   1      110.89       89.88      4.41 o 
  -2   3   1     1343.46     1241.75     14.68 o 
  -1   3   1        5.89        1.89      1.89 o 
   0   3   1      292.16      299.62      8.43 o 
   1   3   1       10.02       29.46      6.47 o 
   2   3   1      393.94      339.48      7.31 o 
   3   3   1     1577.06     1597.26     19.92 o 
   4   3   1        4.35        2.29      2.56 o 
   5   3   1      778.22      719.67     12.86 o 
   6   3   1      880.21      886.81     15.23 o 
   7   3   1        7.74        1.20      3.46 o 
   8   3   1       24.39       31.73      4.92 o 
   9   3   1      286.22      262.36     11.28 o 
  10   3   1      829.64      744.56     18.23 o 
  11   3   1     1506.17     1312.58     26.04 o 
  12   3   1       61.00       46.13      7.89 o 
  13   3   1        0.34        0.00      7.10 o 
  14   3   1       44.46       27.54      9.54 o 
  15   3   1        0.72        0.00     11.05 o 
 -15   4   1       47.61       84.13     13.43 o 
 -14   4   1       42.40       57.46     11.46 o 
 -13   4   1       51.53       79.49     10.28 o 
 -12   4   1      108.53      130.06     10.76 o 
 -11   4   1       49.94       50.27     10.85 o 
 -10   4   1     1583.32     1394.81     29.48 o 
  -9   4   1      226.10      242.80     12.53 o 
  -8   4   1      660.07      579.94     15.95 o 
  -7   4   1      859.72      802.67     27.75 o 
  -6   4   1      175.83      179.05      7.98 o 
  -5   4   1       70.24       65.61      6.80 o 
  -4   4   1        0.12        4.55      3.02 o 
  -3   4   1        4.12        9.16      3.36 o 
  -2   4   1     1357.08     1305.55     16.49 o 
  -1   4   1       43.64       52.51      5.31 o 
   0   4   1     1336.68     1271.30     32.38 o 
   1   4   1       96.51      107.54      5.97 o 
   2   4   1       37.58       45.23      3.64 o 
   3   4   1      759.76      640.73     11.87 o 
   4   4   1     6028.94     5883.70     59.76 o 
   5   4   1     4469.05     4308.06     46.82 o 
   6   4   1     2322.89     2077.92     27.67 o 
   7   4   1       88.04       73.09      6.17 o 
   8   4   1       45.62       79.56      6.66 o 
   9   4   1       25.16       17.38      5.24 o 
  10   4   1       33.00       21.99      8.25 o 
  11   4   1      102.92      132.70     10.15 o 
  12   4   1        5.00       14.76      7.10 o 
  13   4   1       46.38       42.74      9.08 o 
  14   4   1        5.41        1.70      9.57 o 
  15   4   1        8.72       18.16     10.76 o 
 -15   5   1        2.87        0.00     11.10 o 
 -14   5   1        3.03        0.00      9.88 o 
 -13   5   1       96.11       98.99     12.08 o 
 -12   5   1       30.58       22.48     12.91 o 
 -11   5   1        0.30       12.69      6.53 o 
 -10   5   1       14.65       15.08      5.71 o 
  -9   5   1       72.88       70.00      8.58 o 
  -8   5   1       30.65       34.98      5.77 o 
  -7   5   1       78.71       94.15      7.22 o 
  -6   5   1        9.48       10.36      4.21 o 
  -5   5   1       33.28       29.53      4.91 o 
  -4   5   1       91.74       89.41      6.69 o 
  -3   5   1       69.48       75.70      4.82 o 
  -2   5   1      199.30      187.17      6.90 o 
  -1   5   1      453.93      431.39     10.11 o 
   0   5   1       45.64       57.18      9.32 o 
   1   5   1      120.72      137.72      7.60 o 
   2   5   1      145.92      135.16      6.13 o 
   3   5   1        7.19       14.27      3.66 o 
   4   5   1      390.60      370.99     10.06 o 
   5   5   1       61.52       74.73      6.12 o 
   6   5   1      130.36      122.00      7.68 o 
   7   5   1      440.95      403.09     11.72 o 
   8   5   1       25.30       34.75      5.98 o 
   9   5   1      363.17      324.43     12.53 o 
  10   5   1       44.27       36.78      7.10 o 
  11   5   1        5.44        9.90      6.70 o 
  12   5   1       37.47       61.20      8.95 o 
  13   5   1        5.39        7.39      7.83 o 
  14   5   1        1.82       20.63      8.28 o 
  15   5   1       12.26       24.42     10.37 o 
 -14   6   1       44.00       26.99      9.34 o 
 -13   6   1       54.89       23.11      8.70 o 
 -12   6   1       17.05       28.04      8.35 o 
 -11   6   1       19.10       15.97      7.71 o 
 -10   6   1        1.51        0.00      7.17 o 
  -9   6   1      239.21      229.31     12.76 o 
  -8   6   1      357.43      329.95     12.76 o 
  -7   6   1       60.91       67.04      7.07 o 
  -6   6   1      521.83      491.99     17.81 o 
  -5   6   1     1838.96     1665.97     25.10 o 
  -4   6   1      189.41      167.51      8.31 o 
  -3   6   1      248.34      222.27      8.79 o 
  -2   6   1      541.80      450.59     11.01 o 
  -1   6   1        4.15       16.58      3.79 o 
   0   6   1       59.11       43.50      6.05 o 
   1   6   1      110.83      115.88      7.37 o 
   2   6   1       27.81       20.49      3.97 o 
   3   6   1       57.20       55.01      5.77 o 
   4   6   1      595.71      545.11     20.72 o 
   5   6   1      206.39      197.65     12.45 o 
   6   6   1      182.35      170.99      9.34 o 
   7   6   1       14.47       18.59      5.80 o 
   8   6   1       71.66       79.76      7.92 o 
   9   6   1       43.65       46.77      7.52 o 
  10   6   1       45.73       42.10      7.73 o 
  11   6   1       11.21       26.09      8.18 o 
  12   6   1      118.20      128.35     11.95 o 
  13   6   1        4.32       22.01      8.34 o 
  14   6   1       19.73       23.83      9.61 o 
 -13   7   1       26.00       41.42     10.55 o 
 -12   7   1       77.64       67.17      9.51 o 
 -11   7   1        2.02        3.43      9.08 o 
 -10   7   1        3.34       12.76      7.94 o 
  -9   7   1        6.25        4.25      7.56 o 
  -8   7   1       23.85       34.42      8.42 o 
  -7   7   1        4.80       21.51      7.33 o 
  -6   7   1        5.98       23.28      6.96 o 
  -5   7   1      276.48      244.03     10.87 o 
  -4   7   1       32.72       26.00      5.54 o 
  -3   7   1      234.25      238.32     10.33 o 
  -2   7   1       81.09       86.34      6.59 o 
  -1   7   1      219.38      208.35      8.84 o 
   0   7   1       63.10       62.98      6.34 o 
   1   7   1       75.14       64.70      7.25 o 
   2   7   1       35.17       38.53      5.46 o 
   3   7   1       68.14       48.95      6.16 o 
   4   7   1        0.54        0.00      4.78 o 
   5   7   1       85.17       73.38     11.24 o 
   6   7   1       47.31       48.76      8.37 o 
   7   7   1       84.14       73.37      8.73 o 
   8   7   1        0.72        6.76      6.60 o 
   9   7   1       32.93       41.27      8.55 o 
  10   7   1        0.00        7.80      8.85 o 
  11   7   1       33.90       44.50      9.56 o 
  12   7   1       11.44       18.19      8.15 o 
  13   7   1        2.82       21.77      9.91 o 
 -12   8   1       12.90       27.12     10.17 o 
 -11   8   1       10.21       20.98     10.91 o 
 -10   8   1       19.31       28.56      9.28 o 
  -9   8   1        3.28        6.92     13.00 o 
  -8   8   1      129.35      131.93     12.49 o 
  -7   8   1       57.91       54.19      9.31 o 
  -6   8   1        8.37       10.72      7.61 o 
  -5   8   1       35.66       41.84      8.11 o 
  -4   8   1      220.76      220.06     12.07 o 
  -3   8   1       10.41        9.83     12.63 o 
  -2   8   1       54.60       68.22      7.45 o 
  -1   8   1       21.97       19.84      5.30 o 
   0   8   1        1.29        1.82      5.09 o 
   1   8   1      249.70      250.59     12.12 o 
   2   8   1      486.94      449.78     14.74 o 
   3   8   1        4.78       10.26      5.51 o 
   4   8   1        5.58        1.61      5.41 o 
   5   8   1       67.17       46.53     15.10 o 
   6   8   1       71.61       81.79     15.84 o 
   7   8   1        0.63       19.79      7.78 o 
   8   8   1       44.05       27.36      8.67 o 
   9   8   1        0.33       10.95      7.70 o 
  10   8   1       26.17       41.52      9.62 o 
  11   8   1        0.57        1.25     13.98 o 
  12   8   1       38.86       36.75      9.69 o 
 -11   9   1       17.28       30.75     11.65 o 
 -10   9   1        1.79       19.47      9.69 o 
  -9   9   1        4.58       16.58     16.21 o 
  -8   9   1        5.33       20.05     11.22 o 
  -7   9   1        5.86       27.29      9.95 o 
  -6   9   1        6.81        1.10      8.33 o 
  -5   9   1       84.03       70.70     10.27 o 
  -4   9   1      101.99      128.25     11.34 o 
  -3   9   1        1.12        0.74      7.21 o 
  -2   9   1        0.25        3.56      7.37 o 
  -1   9   1        1.63        1.16      7.25 o 
   0   9   1        7.97       14.04      7.18 o 
   1   9   1       15.72       16.57      6.91 o 
   2   9   1       35.68       50.31      8.29 o 
   3   9   1       57.62       61.12     10.72 o 
   4   9   1        2.86       10.85      7.19 o 
   5   9   1       92.66       61.26     13.43 o 
   6   9   1       99.92       83.82     17.49 o 
   7   9   1      281.58      221.82     15.30 o 
   8   9   1       29.79       20.36     13.97 o 
   9   9   1        0.60       17.74      9.02 o 
  10   9   1        0.08       12.60      8.84 o 
  11   9   1       55.75       55.69     12.03 o 
  -9  10   1        7.02       24.32     13.39 o 
  -8  10   1       93.82       78.30     31.50 o 
  -7  10   1      115.96      116.91     14.71 o 
  -6  10   1       20.48       23.50     10.55 o 
  -5  10   1       42.36       41.88     12.08 o 
  -4  10   1      109.57      120.80     12.03 o 
  -3  10   1      135.52      135.32     14.85 o 
  -2  10   1       21.14       25.60      9.17 o 
  -1  10   1       57.49       42.80     12.13 o 
   0  10   1        4.03       10.37     10.55 o 
   1  10   1        4.22        0.00      9.44 o 
   2  10   1        3.53        5.95     12.62 o 
   3  10   1      164.25       79.27     31.29 o 
   4  10   1        5.13       13.28      9.66 o 
   5  10   1        0.12        0.00      8.60 o 
   6  10   1       21.43       10.40      9.58 o 
   7  10   1        0.05       14.00      9.47 o 
   8  10   1        5.48        1.96      9.16 o 
   9  10   1        0.06        1.14     10.95 o 
  -7  11   1        9.93       30.02     12.34 o 
  -6  11   1        4.95       13.01     10.73 o 
  -5  11   1        1.06        0.00     22.05 o 
  -4  11   1        5.60       13.87     16.11 o 
  -3  11   1        3.68        8.42     13.40 o 
  -2  11   1       11.78       21.91     16.89 o 
  -1  11   1        3.46       30.88     15.07 o 
   0  11   1       89.98      116.97     21.95 o 
   1  11   1        7.68        6.09     12.35 o 
   2  11   1        1.89        0.00     12.68 o 
   3  11   1        0.43       14.12     10.76 o 
   4  11   1        2.90       15.59     11.81 o 
   5  11   1        9.75       31.30     12.22 o 
   6  11   1        0.19       29.01     13.97 o 
  -1  12   1        2.27       10.29     26.88 o 
   0  12   1        2.87       69.39     26.29 o 
   1  12   1        0.64       26.64     32.82 o 
   2  12   1        8.61       17.60     12.28 o 
 -16   0   2       96.17       83.56     21.14 o 
 -15   0   2        8.37        0.00     14.21 o 
 -14   0   2      202.99      197.48     20.06 o 
 -13   0   2       11.39       46.13     12.80 o 
 -12   0   2     2837.18     2678.83     65.90 o 
 -11   0   2     4999.61     4891.64     74.06 o 
 -10   0   2     3436.98     3190.58     60.96 o 
  -9   0   2        1.60        2.89      5.70 o 
  -8   0   2      123.72      122.15      8.65 o 
  -7   0   2      142.64      165.66      8.88 o 
  -6   0   2     3087.40     3167.07     45.24 o 
  -5   0   2     3968.09     3779.13     91.13 o 
  -4   0   2    13147.22    14244.42    351.92 o 
  -3   0   2     5016.71     5332.29    136.93 o 
  -2   0   2    12982.89     9223.44    513.95 o 
  -1   0   2    11951.00    13048.54    178.78 o 
   1   0   2      255.19      257.90     16.79 o 
   2   0   2     4607.77     5450.97     66.61 o 
   3   0   2      278.55      274.50      7.25 o 
   4   0   2      899.34      948.69     21.01 o 
   5   0   2      374.42      425.92     15.23 o 
   6   0   2       57.88       37.48      5.06 o 
   7   0   2       48.60       44.29      5.89 o 
   8   0   2      244.73      251.48     11.96 o 
   9   0   2     1249.66     1029.58     30.27 o 
  10   0   2     1184.74     1200.86     27.58 o 
  11   0   2     1244.53     1162.99     33.57 o 
  12   0   2     1797.62     1733.49     44.02 o 
  13   0   2        0.04       12.69     10.62 o 
  14   0   2       80.05       95.86     16.95 o 
  15   0   2       61.36       59.62     27.14 o 
  16   0   2      108.39      121.05     22.10 o 
 -16   1   2       32.63       42.18     13.10 o 
 -15   1   2       19.70       40.29     11.18 o 
 -14   1   2       27.65       21.98     10.92 o 
 -13   1   2      422.91      428.96     15.83 o 
 -12   1   2        0.64        5.08      8.82 o 
 -11   1   2       15.91       36.70      6.98 o 
 -10   1   2      363.95      397.78     11.00 o 
  -9   1   2       18.33       35.84      4.76 o 
  -8   1   2      315.88      286.02      8.69 o 
  -7   1   2       15.00       29.65      3.88 o 
  -6   1   2        0.86        3.12      2.40 o 
  -5   1   2     2739.90     2722.66     31.90 o 
  -4   1   2     1807.69     1759.55     18.42 o 
  -3   1   2     3851.09     4144.40     37.07 o 
  -2   1   2      218.13      316.41      4.57 o 
  -1   1   2    26855.96    29926.11    264.56 o 
   0   1   2      255.48      301.12      4.52 o 
   1   1   2    18736.44    20838.19    182.88 o 
   2   1   2     3129.34     3594.83     34.69 o 
   3   1   2     5421.20     5748.61     54.30 o 
   4   1   2     1481.26     1602.10     19.15 o 
   5   1   2      134.92      181.45      5.81 o 
   6   1   2      419.37      397.49      8.27 o 
   7   1   2      444.08      461.96      9.66 o 
   8   1   2      106.48      101.19      6.05 o 
   9   1   2     1063.94      995.68     16.68 o 
  10   1   2       11.14       16.20      5.87 o 
  11   1   2        2.26        0.00      6.22 o 
  12   1   2       86.37      120.48      9.88 o 
  13   1   2      180.67      218.60     13.90 o 
  14   1   2       74.35       59.26     10.98 o 
  15   1   2       44.16       68.27     13.55 o 
  16   1   2       27.51       38.65     13.29 o 
 -16   2   2      124.22      138.69     20.92 o 
 -15   2   2      279.02      294.08     19.46 o 
 -14   2   2       16.71       31.79      8.36 o 
 -13   2   2      202.27      219.00     13.76 o 
 -12   2   2      366.86      390.67     18.51 o 
 -11   2   2       54.56       77.44      8.14 o 
 -10   2   2        3.32       17.86      5.43 o 
  -9   2   2      687.75      602.44     13.00 o 
  -8   2   2        6.90        2.72      3.34 o 
  -7   2   2     2882.90     2934.89     36.58 o 
  -6   2   2     5512.41     5770.36    118.91 o 
  -5   2   2      274.27      235.48      6.74 o 
  -4   2   2      448.88      489.28      8.71 o 
  -3   2   2      146.61      185.71      4.37 o 
  -2   2   2    12685.64    13603.61    114.26 o 
  -1   2   2    69226.14    76689.41    667.23 o 
   0   2   2     5597.50     5665.96     52.57 o 
   1   2   2     4781.19     5336.79     50.23 o 
   2   2   2       82.79       93.31      4.28 o 
   3   2   2        1.37        7.12      2.08 o 
   4   2   2     5184.34     5374.46     57.91 o 
   5   2   2      616.60      597.58     11.01 o 
   6   2   2      582.93      597.33     11.59 o 
   7   2   2       67.34       90.02      5.96 o 
   8   2   2      175.97      160.42      7.97 o 
   9   2   2      122.76      142.58      8.21 o 
  10   2   2      291.05      291.68     11.94 o 
  11   2   2      731.09      751.32     17.77 o 
  12   2   2      498.84      523.70     15.87 o 
  13   2   2       20.84       32.12      8.23 o 
  14   2   2       30.53       41.30     11.03 o 
  15   2   2       16.17       16.35     11.66 o 
  16   2   2        0.11        0.00     11.77 o 
 -16   3   2        0.45        5.66     13.70 o 
 -15   3   2       10.35       19.07     10.22 o 
 -14   3   2       37.54       36.03      9.73 o 
 -13   3   2        6.56       28.80      8.34 o 
 -12   3   2      128.37      125.95      9.86 o 
 -11   3   2      170.86      201.06     10.88 o 
 -10   3   2      503.96      484.50     21.79 o 
  -9   3   2      523.66      475.30     14.93 o 
  -8   3   2      120.27      136.56      9.84 o 
  -7   3   2     4064.45     3946.17     43.76 o 
  -6   3   2       21.33       31.58      4.13 o 
  -5   3   2      566.95      581.00     11.01 o 
  -4   3   2       21.00       14.35      2.91 o 
  -3   3   2      852.26      977.22     14.31 o 
  -2   3   2     4275.71     4081.39     38.18 o 
  -1   3   2     2086.38     2574.76     27.37 o 
   0   3   2       18.34       15.86      2.23 o 
   1   3   2     7469.61     7971.78     74.74 o 
   2   3   2     1103.86     1101.02     16.17 o 
   3   3   2       80.66       79.06      5.31 o 
   4   3   2      177.79      175.64      6.62 o 
   5   3   2     1204.95     1145.54     18.61 o 
   6   3   2      745.06      766.87     15.29 o 
   7   3   2       53.15       14.21      3.90 o 
   8   3   2       47.97       26.45      5.39 o 
   9   3   2       46.88       50.53      6.29 o 
  10   3   2       11.68        7.61      7.10 o 
  11   3   2       17.02       25.44      6.80 o 
  12   3   2        8.73        4.88      6.85 o 
  13   3   2        9.03       21.69      8.25 o 
  14   3   2       57.10       48.64     10.63 o 
  15   3   2       10.67        0.00     11.08 o 
 -15   4   2       28.59       48.30     17.14 o 
 -14   4   2       41.78       49.29     11.41 o 
 -13   4   2      151.66      173.54     12.20 o 
 -12   4   2      548.73      498.35     23.61 o 
 -11   4   2      113.25      146.73     12.04 o 
 -10   4   2      136.83      132.30     12.48 o 
  -9   4   2      147.88      143.45      8.69 o 
  -8   4   2       94.00      100.54      7.06 o 
  -7   4   2      455.88      418.23     10.99 o 
  -6   4   2      651.75      658.42     13.32 o 
  -5   4   2        6.01       13.54      3.69 o 
  -4   4   2       18.27       30.51      3.93 o 
  -3   4   2      387.21      391.90      8.05 o 
  -2   4   2      217.31      217.98      6.09 o 
  -1   4   2      713.13      612.31     10.84 o 
   0   4   2      392.55      458.16      9.27 o 
   1   4   2        2.75        7.37      4.92 o 
   2   4   2       49.33       45.18      4.12 o 
   3   4   2       25.35       23.71      3.78 o 
   4   4   2      473.56      462.09     10.61 o 
   5   4   2      537.45      524.19     11.78 o 
   6   4   2       81.67      106.41      6.93 o 
   7   4   2       33.86       36.42      5.03 o 
   8   4   2        3.03        6.17      4.34 o 
   9   4   2       11.15        9.31      5.09 o 
  10   4   2        7.58       18.75      6.15 o 
  11   4   2      423.42      383.76     17.59 o 
  12   4   2       99.95      128.23     11.28 o 
  13   4   2       40.34       42.60     10.10 o 
  14   4   2       15.15       22.29     10.29 o 
  15   4   2       22.96       41.72     11.10 o 
 -15   5   2        0.27        5.41     11.05 o 
 -14   5   2        3.34        8.37      9.93 o 
 -13   5   2      186.77      121.84     27.69 o 
 -12   5   2      241.20      224.08     14.33 o 
 -11   5   2      118.40      116.40     10.77 o 
 -10   5   2        0.18       12.80      6.12 o 
  -9   5   2      119.76      134.56      9.44 o 
  -8   5   2        7.39       12.49      4.97 o 
  -7   5   2      107.96      111.62      8.50 o 
  -6   5   2      118.04      117.86      7.31 o 
  -5   5   2     1528.71     1438.57     21.52 o 
  -4   5   2      154.29      112.25      6.49 o 
  -3   5   2       93.10      105.54      5.58 o 
  -2   5   2       22.26       13.88      3.61 o 
  -1   5   2     3529.49     3611.05     39.76 o 
   0   5   2      385.50      391.51     10.54 o 
   1   5   2      614.05      541.56     11.11 o 
   2   5   2      600.59      552.83     13.39 o 
   3   5   2       16.23       11.12      3.63 o 
   4   5   2     1242.94     1124.51     18.45 o 
   5   5   2      570.05      535.09     12.64 o 
   6   5   2      323.61      310.07     10.65 o 
   7   5   2      107.31      108.05      7.72 o 
   8   5   2       18.93       25.09      5.86 o 
   9   5   2      282.51      260.06     11.75 o 
  10   5   2      540.70      480.30     14.98 o 
  11   5   2      214.27      219.10     13.69 o 
  12   5   2      659.78      585.47     17.73 o 
  13   5   2       18.86       15.34      7.45 o 
  14   5   2        0.16       24.79      8.93 o 
 -14   6   2        0.26       11.21     11.29 o 
 -13   6   2       27.84       21.08      9.13 o 
 -12   6   2       17.16       23.82      8.54 o 
 -11   6   2       44.59       41.41      8.64 o 
 -10   6   2      323.12      303.75     14.76 o 
  -9   6   2       98.06      118.54     12.19 o 
  -8   6   2        2.92        0.42      5.38 o 
  -7   6   2        3.05        8.79      5.39 o 
  -6   6   2      296.38      327.59     11.38 o 
  -5   6   2        7.96        9.32      4.50 o 
  -4   6   2       18.26       12.70      4.18 o 
  -3   6   2       76.60       98.94      6.19 o 
  -2   6   2      288.07      277.62     10.02 o 
  -1   6   2        9.13       16.77      3.99 o 
   0   6   2        4.45       11.65      3.72 o 
   1   6   2      236.54      251.11      8.85 o 
   2   6   2       38.92       25.88      4.50 o 
   3   6   2      163.86      163.07      8.16 o 
   4   6   2       47.15       41.01      5.80 o 
   5   6   2      705.07      610.79     14.33 o 
   6   6   2     1109.37     1001.81     19.28 o 
   7   6   2        0.01        4.10      5.14 o 
   8   6   2        0.07        0.00      5.01 o 
   9   6   2       11.01       13.50      6.12 o 
  10   6   2       66.83       73.97     11.62 o 
  11   6   2       15.38       20.01      7.54 o 
  12   6   2        6.86        8.19      8.33 o 
  13   6   2       19.98       33.73      8.97 o 
  14   6   2        6.00       20.97     10.96 o 
 -13   7   2        0.05       13.98     11.52 o 
 -12   7   2       14.28       29.54     10.90 o 
 -11   7   2        0.28        8.80      8.01 o 
 -10   7   2        5.93       16.81      8.86 o 
  -9   7   2       19.33       32.24      8.75 o 
  -8   7   2       88.02       86.43     10.02 o 
  -7   7   2      320.57      281.70     14.66 o 
  -6   7   2      184.76      184.35     11.33 o 
  -5   7   2      116.83      128.87      9.68 o 
  -4   7   2      416.53      370.61     14.84 o 
  -3   7   2      194.79      183.17      8.45 o 
  -2   7   2      326.16      304.30     11.01 o 
  -1   7   2      285.77      263.65     10.19 o 
   0   7   2       57.37       53.88      5.71 o 
   1   7   2      401.23      361.07     10.65 o 
   2   7   2      378.07      326.86     13.30 o 
   3   7   2       27.15       24.03      5.33 o 
   4   7   2      791.05      705.88     16.06 o 
   5   7   2      402.56      419.26     13.24 o 
   6   7   2      876.88      825.73     24.92 o 
   7   7   2      885.49      844.57     26.24 o 
   8   7   2       82.54       83.25      8.98 o 
   9   7   2       46.76       65.91      9.63 o 
  10   7   2        5.04       10.16      7.67 o 
  11   7   2        5.11       18.46     11.19 o 
  12   7   2      147.85      157.22     12.96 o 
  13   7   2      218.84      227.85     16.12 o 
 -12   8   2       46.32       53.23     11.06 o 
 -11   8   2        9.65       11.58      8.81 o 
 -10   8   2        0.66        0.00      9.18 o 
  -9   8   2        5.10        9.97     10.88 o 
  -8   8   2        3.20        5.61      8.10 o 
  -7   8   2       37.88       46.23      9.10 o 
  -6   8   2      239.04      226.35     13.01 o 
  -5   8   2       14.22       22.44      7.17 o 
  -4   8   2      104.81      114.07     10.80 o 
  -3   8   2       34.68       40.24      7.59 o 
  -2   8   2      113.31      155.74     11.20 o 
  -1   8   2       99.33       91.79      7.29 o 
   0   8   2        8.41        7.06      5.16 o 
   1   8   2       16.21       24.93      6.11 o 
   2   8   2        0.67        2.95      6.58 o 
   3   8   2      204.97      212.15     10.75 o 
   4   8   2       59.46       57.15      7.60 o 
   5   8   2       91.19       99.11      9.01 o 
   6   8   2      475.94      426.35     16.51 o 
   7   8   2       15.19       21.47      8.10 o 
   8   8   2        4.31       10.96      8.16 o 
   9   8   2        4.91       13.35      7.77 o 
  10   8   2        0.70        0.00      7.75 o 
  11   8   2        8.58       13.01      8.42 o 
  12   8   2        1.19       16.34      8.99 o 
 -11   9   2       15.72       16.17     12.61 o 
 -10   9   2        0.00       22.71     10.47 o 
  -9   9   2       23.35        1.36     18.40 o 
  -8   9   2       30.09       30.00     10.72 o 
  -7   9   2       51.34       80.62     21.35 o 
  -6   9   2        8.92       35.97      9.29 o 
  -5   9   2      212.18      193.84     14.09 o 
  -4   9   2      271.08      271.40     23.17 o 
  -3   9   2      135.35      143.43     12.42 o 
  -2   9   2       64.36       91.06     10.13 o 
  -1   9   2       57.75       66.12      8.95 o 
   0   9   2        8.49       11.95      7.39 o 
   1   9   2       21.55       32.16      9.18 o 
   2   9   2       39.17       63.83     10.14 o 
   3   9   2      229.22      219.33     18.28 o 
   4   9   2       12.07       13.03      7.60 o 
   5   9   2        9.64        8.33      9.58 o 
   6   9   2       65.64       79.70     10.54 o 
   7   9   2       50.75       64.67     10.50 o 
   8   9   2       48.05       60.48     10.42 o 
   9   9   2       67.18       66.14     10.44 o 
  10   9   2        5.60       13.73      9.11 o 
  -9  10   2       20.85       19.70     11.07 o 
  -8  10   2        2.06       16.44     10.20 o 
  -7  10   2       17.17       25.55     15.46 o 
  -6  10   2        2.44       20.63     10.48 o 
  -5  10   2       14.43       25.37     11.04 o 
  -4  10   2        0.05        3.90      9.68 o 
  -3  10   2        9.29        5.35     11.06 o 
  -2  10   2       17.37       25.98      9.28 o 
  -1  10   2        2.59        6.72      8.92 o 
   0  10   2       23.06       55.91     12.53 o 
   1  10   2        3.73        8.98     10.17 o 
   2  10   2      149.23      152.73     15.69 o 
   3  10   2        3.40       19.86      9.85 o 
   4  10   2       25.64       12.58     10.41 o 
   5  10   2       24.31       28.86      9.22 o 
   6  10   2        9.11       14.40      9.37 o 
   7  10   2        0.33        0.00      8.95 o 
   8  10   2       42.87       48.84     13.27 o 
   9  10   2       33.46       31.79     13.97 o 
  -7  11   2      119.04      113.39     14.77 o 
  -6  11   2       14.49       31.33     11.33 o 
  -5  11   2       25.12       11.40     16.25 o 
  -4  11   2        7.55        0.00     21.04 o 
  -2  11   2       28.61        5.74     19.43 o 
  -1  11   2       10.26       29.86     19.71 o 
   0  11   2        1.23        0.00     12.66 o 
   1  11   2        0.02        1.04     15.34 o 
   2  11   2        0.03        1.60     16.71 o 
   3  11   2       17.16       28.55     13.09 o 
   4  11   2       14.20       24.32     11.58 o 
   5  11   2       22.05       67.05     20.37 o 
   6  11   2        1.64       14.25     11.40 o 
  -2  12   2        0.04       14.88     24.27 o 
  -1  12   2        1.56        6.35     39.74 o 
   0  12   2       12.11        7.24     23.64 o 
   1  12   2        9.62       17.29     24.94 o 
 -16   1   3        0.84        0.00     11.44 o 
 -15   1   3       59.09       50.51     11.13 o 
 -14   1   3        5.52       10.65      8.65 o 
 -13   1   3       81.69      103.96      9.93 o 
 -12   1   3       11.48       10.34      6.42 o 
 -11   1   3      131.75      110.24      9.35 o 
 -10   1   3      199.52      200.87      9.52 o 
  -9   1   3     1008.36      896.09     16.22 o 
  -8   1   3        3.70        0.00      3.01 o 
  -7   1   3       20.28       46.46      5.03 o 
  -6   1   3     2233.49     2090.62     58.31 o 
  -5   1   3        2.41        1.99      2.14 o 
  -4   1   3     4344.42     4331.13     39.47 o 
  -3   1   3     2050.01     2174.25     20.96 o 
  -2   1   3        0.87        0.13      1.08 o 
  -1   1   3      274.03      315.92      6.39 o 
   0   1   3      269.24      239.41      3.52 o 
   1   1   3      612.31      707.74      8.14 o 
   2   1   3     1128.41     1189.79     14.02 o 
   3   1   3     1217.49     1112.94     14.11 o 
   4   1   3      171.96      153.12      4.70 o 
   5   1   3       64.32       54.25      3.66 o 
   6   1   3        1.60        3.04      2.53 o 
   7   1   3     1317.35     1143.34     16.36 o 
   8   1   3      450.70      363.66      9.23 o 
   9   1   3       36.29       26.29      4.92 o 
  10   1   3     1162.31     1032.79     19.81 o 
  11   1   3       22.86       30.59      7.33 o 
  12   1   3        0.34        6.31      7.36 o 
  13   1   3        1.52        7.89      8.37 o 
  14   1   3      113.17      139.70     13.52 o 
  15   1   3        4.24        0.00     10.61 o 
  16   1   3        3.39        1.91     12.09 o 
 -16   2   3       83.10      106.12     14.57 o 
 -15   2   3        0.81       22.11     10.73 o 
 -14   2   3      134.90      169.71     12.71 o 
 -13   2   3       50.90       68.24      8.86 o 
 -12   2   3      173.78      216.38     11.80 o 
 -11   2   3     1879.07     1835.55     28.19 o 
 -10   2   3       32.66       28.75      7.51 o 
  -9   2   3      208.61      214.42      9.96 o 
  -8   2   3      216.65      254.31      8.11 o 
  -7   2   3       14.30       26.49      3.90 o 
  -6   2   3     2825.84     2924.36     30.32 o 
  -5   2   3     2509.00     2587.86     26.65 o 
  -4   2   3     1302.42     1193.07     14.13 o 
  -3   2   3      130.10      128.43      3.71 o 
  -2   2   3     3333.37     3646.65     38.74 o 
  -1   2   3    10550.18    11520.88    112.04 o 
   0   2   3    26103.14    28369.87    248.78 o 
   1   2   3        9.04       12.16      1.80 o 
   2   2   3     5295.94     5977.44     56.65 o 
   3   2   3     1092.66     1007.99     13.84 o 
   4   2   3      368.60      361.16      8.05 o 
   5   2   3       63.94       78.47      4.91 o 
   6   2   3      515.22      533.54     11.10 o 
   7   2   3       25.29       21.75      3.90 o 
   8   2   3      325.30      331.83      9.89 o 
   9   2   3        0.09        2.77      4.34 o 
  10   2   3      209.55      225.20     10.69 o 
  11   2   3        3.25        2.33      6.05 o 
  12   2   3       29.79       58.01      8.43 o 
  13   2   3       69.89       72.93      9.65 o 
  14   2   3       35.10       51.40     11.58 o 
  15   2   3       57.76       68.29     13.64 o 
 -16   3   3       11.00       17.22     13.99 o 
 -15   3   3       17.91       50.54     12.06 o 
 -14   3   3        1.51       14.01      8.34 o 
 -13   3   3       17.43       31.65      8.11 o 
 -12   3   3      374.38      363.29     17.08 o 
 -11   3   3      136.93      148.88     11.55 o 
 -10   3   3        0.96       15.95      5.50 o 
  -9   3   3       96.40       94.73      7.11 o 
  -8   3   3       21.60       40.12      5.33 o 
  -7   3   3       86.49       79.80      5.88 o 
  -6   3   3       23.58       29.26      4.06 o 
  -5   3   3      331.86      344.89      8.34 o 
  -4   3   3       48.05       51.09      3.39 o 
  -3   3   3       15.46       28.82      2.73 o 
  -2   3   3       36.00       40.51      2.78 o 
  -1   3   3     7108.46     7809.34     79.06 o 
   0   3   3     6313.28     7025.36     65.99 o 
   1   3   3      130.74      169.48      5.72 o 
   2   3   3       96.13       95.75      4.57 o 
   3   3   3      439.54      481.65     10.23 o 
   4   3   3      143.82      159.91      8.68 o 
   5   3   3      791.60      781.37     17.43 o 
   6   3   3        0.45        0.42      3.09 o 
   7   3   3       59.17       53.51      5.38 o 
   8   3   3       89.93       96.20      6.91 o 
   9   3   3      575.94      460.48     12.65 o 
  10   3   3      629.96      539.54     14.58 o 
  11   3   3      474.88      464.56     15.42 o 
  12   3   3       27.40       42.16      7.73 o 
  13   3   3       72.15       87.01     10.14 o 
  14   3   3        0.09        0.58      9.03 o 
  15   3   3        9.32       18.96     11.91 o 
 -15   4   3        9.44       12.81      9.97 o 
 -14   4   3      100.09       79.57     18.45 o 
 -13   4   3       18.22       24.24      8.63 o 
 -12   4   3       49.70       83.62      9.94 o 
 -11   4   3      315.51      286.04     12.51 o 
 -10   4   3      111.17       94.18      8.16 o 
  -9   4   3       47.04       57.07      8.71 o 
  -8   4   3      132.63      121.41      7.51 o 
  -7   4   3     1239.38     1125.45     18.59 o 
  -6   4   3     1320.53     1182.24     18.53 o 
  -5   4   3     1942.94     1705.03     22.78 o 
  -4   4   3       69.63       51.47      3.87 o 
  -3   4   3       32.00       24.78      3.22 o 
  -1   4   3       28.46       43.97      4.41 o 
   0   4   3     1962.46     1952.13     23.30 o 
   1   4   3        7.05        8.31      2.54 o 
   2   4   3      392.17      399.87      9.73 o 
   3   4   3      863.50      890.32     15.82 o 
   4   4   3      342.26      247.95     11.20 o 
   5   4   3     1248.82     1112.18     19.52 o 
   6   4   3     1552.20     1521.90     31.81 o 
   7   4   3      814.86      683.14     17.94 o 
   8   4   3       14.49        3.86      4.15 o 
   9   4   3       56.37       69.77      7.50 o 
  10   4   3        0.44        1.10      5.24 o 
  11   4   3        2.29        4.21      7.42 o 
  12   4   3      460.63      445.44     21.05 o 
  13   4   3       44.37       51.87      9.01 o 
  14   4   3        0.04        7.59      7.96 o 
  15   4   3       28.28       37.55     10.05 o 
 -15   5   3       15.10       20.12     13.80 o 
 -14   5   3        2.36        0.00     10.20 o 
 -13   5   3        0.36        0.00      8.94 o 
 -12   5   3      145.83      156.65     13.11 o 
 -11   5   3      187.89      176.57     12.36 o 
 -10   5   3       99.99      126.02     11.32 o 
  -9   5   3      151.72      161.93     10.70 o 
  -8   5   3       47.15       39.87      6.07 o 
  -7   5   3        0.25        5.89      4.40 o 
  -6   5   3        0.34        1.24      3.98 o 
  -5   5   3      403.22      391.78     10.41 o 
  -4   5   3       45.36       48.16      4.96 o 
  -3   5   3      245.06      226.50      7.21 o 
  -2   5   3      226.28      232.96      8.28 o 
  -1   5   3        9.65       15.74      3.66 o 
   0   5   3        0.70        9.30      4.98 o 
   1   5   3      308.59      292.04     10.83 o 
   2   5   3      242.67      225.61      7.28 o 
   3   5   3        0.04        1.71      3.37 o 
   4   5   3     1168.47     1063.48     20.43 o 
   5   5   3     1172.93     1071.99     18.63 o 
   6   5   3      420.43      360.58     11.33 o 
   7   5   3        0.16        4.37      4.65 o 
   8   5   3      234.78      261.75     13.94 o 
   9   5   3      134.17      145.08      9.66 o 
  10   5   3       46.13       66.95      8.55 o 
  11   5   3       73.04       87.59      9.58 o 
  12   5   3        0.05        6.95      7.26 o 
  13   5   3       98.46      102.75     12.14 o 
  14   5   3        7.97       21.12      8.64 o 
 -14   6   3        1.39       26.80     11.82 o 
 -13   6   3        8.46        9.61     11.03 o 
 -12   6   3       14.17       36.07      9.48 o 
 -11   6   3      240.34      219.41     14.23 o 
 -10   6   3      273.00      280.37     14.63 o 
  -9   6   3        0.02        9.26      6.20 o 
  -8   6   3      103.62      121.80     10.14 o 
  -7   6   3       19.54       19.49      6.23 o 
  -6   6   3       13.03       20.07      5.56 o 
  -5   6   3       82.81       91.92      6.90 o 
  -4   6   3      148.82      140.86      7.37 o 
  -3   6   3      140.95      137.46      6.86 o 
  -2   6   3      407.50      412.74     10.60 o 
  -1   6   3      314.47      307.22      9.58 o 
   0   6   3      106.11      124.93      6.50 o 
   1   6   3       14.06        8.51      3.86 o 
   2   6   3       56.46       55.98      5.23 o 
   3   6   3       94.30       93.59      6.86 o 
   4   6   3       20.23       21.92      5.11 o 
   5   6   3       99.08       97.86      7.64 o 
   6   6   3       49.00       69.00      7.63 o 
   7   6   3      381.58      387.10     13.45 o 
   8   6   3        6.63        5.04      5.66 o 
   9   6   3       42.46       41.49      7.77 o 
  10   6   3       43.20       61.63      8.41 o 
  11   6   3       17.67       20.90      7.63 o 
  12   6   3       20.67       27.01      9.13 o 
  13   6   3       48.30       77.40     10.35 o 
  14   6   3       44.00       78.59     11.64 o 
 -13   7   3        3.84       30.23      9.66 o 
 -12   7   3        0.45        4.75      8.09 o 
 -11   7   3        0.49        9.35      9.20 o 
 -10   7   3       17.77       17.68      8.38 o 
  -9   7   3      113.63      101.95     11.12 o 
  -8   7   3       86.67      104.47     12.69 o 
  -7   7   3      162.85      180.00     11.80 o 
  -6   7   3       14.66       23.21      6.95 o 
  -5   7   3      244.45      211.01     11.41 o 
  -4   7   3      102.54      144.50      9.86 o 
  -3   7   3        0.56        3.42      4.50 o 
  -2   7   3       21.49       22.69      5.42 o 
  -1   7   3        0.02        1.25      4.11 o 
   0   7   3       68.47       90.33      6.81 o 
   1   7   3       79.55       86.04      7.58 o 
   2   7   3       62.12       75.03      7.16 o 
   3   7   3      159.76      152.94      9.59 o 
   4   7   3        0.09        5.37      6.80 o 
   5   7   3      539.89      522.11     14.56 o 
   6   7   3        2.04       15.83      6.27 o 
   7   7   3       18.41       31.64      6.92 o 
   8   7   3        4.88       11.17      6.69 o 
   9   7   3        1.04        9.18      6.90 o 
  10   7   3       33.42       21.26      8.75 o 
  11   7   3       24.08       32.01     11.65 o 
  12   7   3        0.15        6.02      8.29 o 
  13   7   3       29.46       33.24     10.36 o 
 -12   8   3        1.58       16.84      9.14 o 
 -11   8   3        3.51       17.50      9.24 o 
 -10   8   3       40.94       62.27     11.91 o 
  -9   8   3       55.43       61.30     13.03 o 
  -8   8   3      146.09      140.47     15.62 o 
  -7   8   3        0.13       20.86      7.87 o 
  -6   8   3      305.61      316.30     14.84 o 
  -5   8   3      122.77      143.45     10.72 o 
  -4   8   3        0.05        0.00     10.34 o 
  -3   8   3        0.16        2.50      6.18 o 
  -2   8   3        6.98       19.62      6.06 o 
  -1   8   3        6.13        9.19      6.76 o 
   0   8   3        8.50        8.19      5.28 o 
   1   8   3      222.87      205.14     13.19 o 
   2   8   3       13.18       16.72      5.93 o 
   3   8   3      182.09      204.73     10.65 o 
   4   8   3       24.81       35.92      6.84 o 
   5   8   3       83.99       97.31      8.87 o 
   6   8   3       15.77       27.89      7.43 o 
   7   8   3        7.71       23.63      8.58 o 
   8   8   3       48.38       35.50      9.46 o 
   9   8   3       48.04       69.78     11.84 o 
  10   8   3       14.14       24.63      9.16 o 
  11   8   3        0.68        1.95     10.93 o 
  12   8   3        0.00        8.92      9.34 o 
 -11   9   3        0.79        9.49     11.27 o 
 -10   9   3        0.15       11.12      9.98 o 
  -9   9   3       94.91       96.56     14.28 o 
  -8   9   3       60.39       63.72     12.76 o 
  -7   9   3       55.73       44.96     11.86 o 
  -6   9   3        0.08        0.00      8.85 o 
  -5   9   3       32.56       35.08     10.40 o 
  -4   9   3       88.15      107.13     13.41 o 
  -3   9   3       61.56       58.90      9.39 o 
  -2   9   3       85.81       77.61      9.51 o 
  -1   9   3       49.81       65.50      9.12 o 
   0   9   3      159.88      215.62     14.34 o 
   1   9   3        0.03        6.45      7.72 o 
   2   9   3      213.72      210.35     13.57 o 
   3   9   3      167.71      173.65     11.00 o 
   4   9   3        4.87       22.37      7.80 o 
   5   9   3       72.95       94.12     10.36 o 
   6   9   3      172.02      178.58     13.20 o 
   7   9   3       43.69       54.50     10.40 o 
   8   9   3       14.94       15.95      9.32 o 
   9   9   3        0.85        0.00      8.82 o 
  10   9   3        0.54        1.02      8.69 o 
  -9  10   3       74.78       86.44     14.00 o 
  -8  10   3       57.13       47.12     21.74 o 
  -7  10   3        0.36       11.77     10.36 o 
  -6  10   3        0.36        0.00     10.21 o 
  -5  10   3       13.69       14.17     10.32 o 
  -4  10   3       15.81       13.39     11.91 o 
  -3  10   3        0.17        0.00     10.75 o 
  -2  10   3       44.93       45.43     11.92 o 
  -1  10   3        1.50       11.87      9.19 o 
   0  10   3        3.05        2.81      9.31 o 
   1  10   3        1.74       38.33     13.75 o 
   2  10   3        2.74        3.30     12.65 o 
   3  10   3        7.41       10.67     10.00 o 
   4  10   3       11.99       26.21     10.96 o 
   5  10   3        3.04       13.33     10.44 o 
   6  10   3       10.73       37.76     11.18 o 
   7  10   3       14.81       18.17     10.35 o 
   8  10   3        3.51       12.46     13.94 o 
  -7  11   3        3.45       13.40     11.01 o 
  -6  11   3        1.60        4.92     10.55 o 
  -5  11   3        3.49        5.48     13.92 o 
  -4  11   3       44.27       46.27     12.07 o 
  -3  11   3       31.22       22.65     15.48 o 
  -2  11   3       59.39       56.85     41.47 o 
  -1  11   3       45.90       74.20     23.37 o 
   0  11   3        4.72        1.91     18.42 o 
   1  11   3        2.38        0.00     19.34 o 
   2  11   3       15.27       26.83     11.84 o 
   3  11   3       25.20       36.70     12.05 o 
   4  11   3       21.69       12.69     12.86 o 
   5  11   3        5.40       33.94     12.47 o 
   6  11   3       62.88       82.31     16.31 o 
  -2  12   3        1.01        0.00     24.04 o 
  -1  12   3        8.20       29.28     25.65 o 
   0  12   3        2.36        0.00     41.54 o 
   1  12   3        9.31        0.00     25.26 o 
 -16   0   4        8.81       32.99     17.90 o 
 -15   0   4      325.59      431.04     29.06 o 
 -14   0   4      183.52      224.40     20.11 o 
 -13   0   4     1156.84     1031.95     32.89 o 
 -12   0   4     1514.96     1431.90     33.02 o 
 -11   0   4      216.97      248.29     16.10 o 
 -10   0   4       18.50       22.84      6.82 o 
  -9   0   4     1627.83     1554.80     29.92 o 
  -8   0   4     1518.65     1679.49     34.62 o 
  -6   0   4       77.68       24.69      7.73 o 
  -5   0   4      947.99      904.41     28.97 o 
  -4   0   4     5064.42     5552.94     94.32 o 
  -3   0   4     7606.00     8432.45    101.52 o 
  -2   0   4     8814.95     9876.28    117.06 o 
  -1   0   4     2427.12     2386.34     30.84 o 
   0   0   4     9152.41    10144.55    120.07 o 
   1   0   4     2562.01     2855.52     41.94 o 
   2   0   4    16031.23    19055.18    223.81 o 
   3   0   4     8753.25     9944.31    137.94 o 
   4   0   4     1010.96      925.84     17.36 o 
   5   0   4     2518.29     2599.05     38.63 o 
   6   0   4      964.12      906.76     19.14 o 
   7   0   4        0.48        1.24      4.13 o 
   8   0   4       33.63       39.16      6.35 o 
   9   0   4       13.73       18.03      6.32 o 
  10   0   4     1754.99     1630.72     33.88 o 
  11   0   4     8738.67     8234.69    132.54 o 
  12   0   4       77.56      120.31     14.97 o 
  13   0   4      447.24      511.32     27.87 o 
  14   0   4       92.11      125.42     18.74 o 
  15   0   4       10.65       36.13     17.86 o 
  16   0   4       67.27       83.08     20.01 o 
 -16   1   4       60.60       41.15     12.49 o 
 -15   1   4        4.57        5.35      9.23 o 
 -14   1   4       20.55       10.91      8.40 o 
 -13   1   4       16.77       23.72      8.09 o 
 -12   1   4       50.89       48.87      7.14 o 
 -11   1   4      126.10      144.63     10.78 o 
 -10   1   4      903.97      878.75     20.80 o 
  -9   1   4      396.24      363.91     11.51 o 
  -8   1   4      126.62      142.42     11.17 o 
  -7   1   4     1342.39     1382.58     17.93 o 
  -6   1   4     6535.34     6853.79     62.08 o 
  -5   1   4     1814.07     1954.25     20.89 o 
  -4   1   4      403.91      402.33      7.75 o 
  -3   1   4    34484.13    36870.51    350.90 o 
  -2   1   4    23055.07    25390.69    210.01 o 
  -1   1   4     1150.76     1324.92     17.87 o 
   0   1   4    11660.47    13204.09    117.29 o 
   1   1   4    19725.57    21453.44    177.40 o 
   2   1   4     4775.01     5562.22     49.10 o 
   3   1   4     3092.54     3391.26     32.16 o 
   4   1   4      718.08      733.29     10.58 o 
   5   1   4       67.42       66.75      4.51 o 
   6   1   4        1.14       17.61      2.94 o 
   7   1   4      209.02      252.87      7.89 o 
   8   1   4       21.20       19.93      3.93 o 
   9   1   4       60.89       69.98      6.13 o 
  10   1   4     1501.36     1367.36     23.45 o 
  11   1   4      114.51      147.49     10.49 o 
  12   1   4        1.00        9.88      7.30 o 
  13   1   4        2.97        2.65      8.14 o 
  14   1   4       37.10       40.17     11.13 o 
  15   1   4       13.46        8.53     11.46 o 
 -16   2   4       77.60       77.26     16.33 o 
 -15   2   4        3.50       23.20     10.39 o 
 -14   2   4      163.33      200.52     12.83 o 
 -13   2   4      377.17      404.07     15.47 o 
 -12   2   4       13.38       14.31      6.31 o 
 -11   2   4       15.95       24.74      6.04 o 
 -10   2   4     1066.96      933.51     36.49 o 
  -9   2   4       39.98       38.67      4.90 o 
  -8   2   4      361.76      369.62     11.02 o 
  -7   2   4     1073.31      993.91     14.56 o 
  -6   2   4      359.72      365.37      7.95 o 
  -5   2   4       18.09        3.08      2.38 o 
  -4   2   4      225.13      212.14      5.13 o 
  -3   2   4     2097.15     2122.74     21.22 o 
  -2   2   4     1756.91     1922.74     20.89 o 
  -1   2   4     2221.43     2182.44     24.55 o 
   0   2   4    39937.29    44539.97    365.43 o 
   1   2   4    18756.90    20468.29    170.26 o 
   2   2   4       11.09       29.71      2.71 o 
   3   2   4      909.07      864.04     12.71 o 
   4   2   4       47.98       84.50      4.68 o 
   5   2   4      374.50      490.09     10.34 o 
   6   2   4     1202.96     1348.27     19.60 o 
   7   2   4      291.38      294.50      9.20 o 
   8   2   4      646.27      565.38     20.70 o 
   9   2   4      111.32      111.04      7.54 o 
  10   2   4      352.85      347.54     16.05 o 
  11   2   4      376.68      356.23     13.77 o 
  12   2   4      312.36      355.57     15.83 o 
  13   2   4       39.65       56.61      9.92 o 
  14   2   4       32.88       31.38     11.00 o 
  15   2   4      118.29      137.01     15.32 o 
 -16   3   4        6.76       22.99     13.98 o 
 -15   3   4        1.61        0.00      9.95 o 
 -14   3   4      187.09      172.71     17.25 o 
 -13   3   4       20.59       29.87      8.00 o 
 -12   3   4       14.03       15.01      7.14 o 
 -11   3   4        6.85        2.62      5.51 o 
 -10   3   4      268.03      249.15     10.57 o 
  -9   3   4        3.03        7.64      4.50 o 
  -8   3   4      578.28      530.01     12.14 o 
  -7   3   4      154.07      161.78      6.60 o 
  -6   3   4     1408.97     1178.36     16.03 o 
  -5   3   4      208.79      169.06      5.78 o 
  -4   3   4      204.24      215.42      6.79 o 
  -3   3   4       28.91       22.63      2.43 o 
  -2   3   4     1082.01     1277.90     25.91 o 
  -1   3   4     8491.69     8490.81    135.17 o 
   0   3   4     5817.85     5779.85     55.24 o 
   1   3   4     3607.49     3798.18     36.13 o 
   2   3   4       17.41       27.00      3.16 o 
   3   3   4      420.73      397.42      8.72 o 
   4   3   4     1939.18     1945.10     24.42 o 
   5   3   4     5497.52     5821.55     59.59 o 
   6   3   4       58.94       88.48      6.03 o 
   7   3   4      148.03      165.80      8.14 o 
   8   3   4      312.06      279.32     10.66 o 
   9   3   4       17.47       23.14      5.60 o 
  10   3   4        1.17        0.00      4.97 o 
  11   3   4      624.77      565.88     16.03 o 
  12   3   4       71.62       85.94     12.33 o 
  13   3   4       90.60       95.87     10.06 o 
  14   3   4       76.12       86.20     11.79 o 
  15   3   4        0.24       24.44      9.81 o 
 -15   4   4        1.37       19.73     11.42 o 
 -14   4   4       91.87       68.75     11.78 o 
 -13   4   4        0.00        1.31      8.81 o 
 -12   4   4       53.72       57.00      9.25 o 
 -11   4   4       93.50       77.93      9.08 o 
 -10   4   4      692.54      606.64     18.44 o 
  -9   4   4      390.42      362.21     11.75 o 
  -8   4   4       44.87       50.95      5.92 o 
  -7   4   4        7.40       14.08      4.21 o 
  -6   4   4       84.21       76.22      5.80 o 
  -5   4   4        0.09        0.00      2.77 o 
  -4   4   4        9.00        6.61      2.95 o 
  -3   4   4      877.24      778.76     11.70 o 
  -2   4   4       40.50       46.66      3.54 o 
  -1   4   4      160.38      198.14      5.97 o 
   0   4   4     1726.23     1885.88     22.68 o 
   1   4   4      166.41      205.84      6.14 o 
   2   4   4       83.27      101.53      5.36 o 
   3   4   4       51.65       73.48      5.06 o 
   4   4   4      863.75      797.04     23.66 o 
   5   4   4     2982.17     2891.72     37.53 o 
   6   4   4      471.79      393.42     10.83 o 
   7   4   4       50.04       83.84      6.58 o 
   8   4   4      114.09      130.89     11.11 o 
   9   4   4       67.70       69.06      7.39 o 
  10   4   4      599.28      550.29     16.45 o 
  11   4   4        9.90        7.61      6.63 o 
  12   4   4        6.37       23.98      7.65 o 
  13   4   4       22.03       39.75      8.55 o 
  14   4   4       42.94       55.97      9.27 o 
  15   4   4        1.94       19.04     12.54 o 
 -15   5   4       16.63       13.64     13.79 o 
 -14   5   4       33.64       34.80     14.13 o 
 -13   5   4       37.92       50.21     10.63 o 
 -12   5   4        9.31        1.35      9.24 o 
 -11   5   4      911.92      840.64     21.38 o 
 -10   5   4      435.80      377.56     15.15 o 
  -9   5   4        1.39        0.00      5.64 o 
  -8   5   4      636.91      584.50     16.43 o 
  -7   5   4      120.15      124.36      7.81 o 
  -6   5   4      217.86      225.03      8.99 o 
  -5   5   4      318.47      332.72      8.66 o 
  -4   5   4        3.16        1.98      3.12 o 
  -3   5   4      625.66      533.37     10.43 o 
  -2   5   4     4998.57     5003.75     51.80 o 
  -1   5   4      118.09      157.46      8.06 o 
   0   5   4     5647.71     5706.09     57.91 o 
   1   5   4     1336.62     1240.97     22.08 o 
   2   5   4       52.64       69.10      5.07 o 
   3   5   4       32.30       46.06      5.22 o 
   4   5   4      364.37      350.42     11.05 o 
   5   5   4     1084.41      930.62     21.32 o 
   6   5   4      449.90      374.92     15.73 o 
   7   5   4       15.98        8.39      4.74 o 
   8   5   4       91.96       79.57      7.62 o 
   9   5   4       26.18       29.95      6.47 o 
  10   5   4      544.51      468.02     16.62 o 
  11   5   4      221.07      225.67     13.81 o 
  12   5   4       38.39       60.45     11.48 o 
  13   5   4        2.56        5.06      7.40 o 
  14   5   4       19.80       25.42      9.08 o 
 -14   6   4       12.90       31.69     13.69 o 
 -13   6   4       17.62       39.81     12.26 o 
 -12   6   4       10.10        9.93     10.63 o 
 -11   6   4       22.59       29.75     10.08 o 
 -10   6   4       92.71       82.94     12.09 o 
  -9   6   4        4.43       11.55      7.27 o 
  -8   6   4      152.00      170.46     10.86 o 
  -7   6   4       10.78       19.81      6.13 o 
  -6   6   4        1.20        6.20      5.30 o 
  -5   6   4       48.79       49.78      6.41 o 
  -4   6   4       37.09       35.10      4.76 o 
  -3   6   4       36.61       58.12      6.76 o 
  -2   6   4       28.05       21.85      4.67 o 
  -1   6   4        1.18        9.11      3.87 o 
   0   6   4      163.03      164.32     10.06 o 
   1   6   4       47.92       35.27      5.19 o 
   2   6   4       51.31       57.27      5.26 o 
   3   6   4       55.36       58.40      5.92 o 
   4   6   4      348.70      313.76     10.81 o 
   5   6   4      277.26      292.84     11.10 o 
   6   6   4      176.02      209.62     10.50 o 
   7   6   4       83.83       84.30      7.75 o 
   8   6   4       10.91        7.79      5.86 o 
   9   6   4      121.81      162.43     10.87 o 
  10   6   4        2.03        7.09      7.20 o 
  11   6   4        0.00       16.39      7.38 o 
  12   6   4       34.40       25.69      8.48 o 
  13   6   4       55.20       50.23      9.72 o 
 -13   7   4       10.67       21.87     15.32 o 
 -12   7   4        7.31       17.32     10.99 o 
 -11   7   4       48.88       60.04     11.46 o 
 -10   7   4      114.57      112.98     14.14 o 
  -9   7   4      260.79      273.29     18.36 o 
  -8   7   4       23.74       28.28      9.96 o 
  -7   7   4      993.89      900.46     31.24 o 
  -6   7   4      699.21      613.03     17.09 o 
  -5   7   4     1419.21     1261.62     24.21 o 
  -4   7   4      574.89      511.20     15.13 o 
  -3   7   4      401.11      348.22     13.22 o 
  -2   7   4      142.07      126.39      8.08 o 
  -1   7   4        7.27        6.70      4.57 o 
   0   7   4      185.81      178.67      9.90 o 
   1   7   4      146.80      160.62      8.63 o 
   2   7   4      463.51      416.81     13.22 o 
   3   7   4     1470.86     1276.45     22.00 o 
   4   7   4        7.43       11.08      6.68 o 
   5   7   4     1337.76     1133.66     28.78 o 
   6   7   4      151.14      161.33     10.40 o 
   7   7   4       17.83       17.14      6.49 o 
   8   7   4      232.96      229.22     12.51 o 
   9   7   4       90.17       89.59      9.60 o 
  10   7   4       11.10       13.84      7.05 o 
  11   7   4        3.33       21.08      8.47 o 
  12   7   4        2.79       15.09      8.18 o 
 -12   8   4        3.78       28.71     10.09 o 
 -11   8   4        0.46       28.28      9.50 o 
 -10   8   4        9.26       11.19     10.96 o 
  -9   8   4       84.06       58.43     12.60 o 
  -8   8   4      342.83      346.41     20.86 o 
  -7   8   4        2.47        0.00     11.40 o 
  -6   8   4       41.04       61.36     12.11 o 
  -5   8   4        3.46        2.83      6.51 o 
  -4   8   4       62.45       53.12      8.16 o 
  -3   8   4       50.44       58.31      8.99 o 
  -2   8   4       30.86       34.95      6.48 o 
  -1   8   4      119.63      114.94     10.63 o 
   0   8   4        8.58        3.69      5.77 o 
   1   8   4       13.40        5.38      6.40 o 
   2   8   4       79.76       74.98      7.74 o 
   3   8   4      172.96      164.08     11.84 o 
   4   8   4       19.96       26.60      6.79 o 
   5   8   4       26.89       28.98      6.85 o 
   6   8   4       79.29       72.78      8.75 o 
   7   8   4       24.16       30.78      7.73 o 
   8   8   4       25.16       32.00      9.45 o 
   9   8   4        7.08       10.77      8.51 o 
  10   8   4        0.60       23.36      8.67 o 
  11   8   4        1.38       21.56      8.65 o 
 -11   9   4        7.34        0.00     12.71 o 
 -10   9   4        9.64       37.76     11.10 o 
  -9   9   4       78.51      102.85     13.65 o 
  -8   9   4      271.66      219.63     18.60 o 
  -7   9   4       55.54       52.62     11.87 o 
  -6   9   4       13.13        0.00     13.35 o 
  -5   9   4       45.33       45.80     11.77 o 
  -4   9   4       89.77      125.47     13.92 o 
  -3   9   4        2.05       12.64      8.38 o 
  -2   9   4      112.52      147.81     11.51 o 
  -1   9   4       23.36       40.25      7.41 o 
   0   9   4       32.72       42.23      9.51 o 
   1   9   4       42.59       33.34     11.03 o 
   2   9   4       36.86       41.60      9.43 o 
   3   9   4       69.25       93.60     10.52 o 
   4   9   4      310.94      305.50     13.64 o 
   5   9   4       32.55       53.74      9.18 o 
   6   9   4      147.64      177.07     16.48 o 
   7   9   4       72.31       75.57     13.28 o 
   8   9   4       10.09        8.28      8.77 o 
   9   9   4        0.28       21.96      9.58 o 
  10   9   4       12.28       26.98     11.32 o 
  -9  10   4        9.27       21.75     10.58 o 
  -8  10   4       66.13       48.67     12.15 o 
  -7  10   4        0.03       17.68     10.60 o 
  -6  10   4       52.17       44.87     18.36 o 
  -5  10   4       45.85       47.44     11.84 o 
  -4  10   4        0.08        9.65     14.98 o 
  -3  10   4       28.78       30.28     19.72 o 
  -2  10   4        0.18       15.31     12.26 o 
  -1  10   4       83.76       91.97     15.37 o 
   0  10   4       65.85       43.79     14.54 o 
   1  10   4       30.90       24.00     10.19 o 
   2  10   4       16.81       39.80      9.99 o 
   3  10   4       47.94       44.38     10.76 o 
   4  10   4       11.64       24.60     12.72 o 
   5  10   4        0.77        9.53     10.43 o 
   6  10   4        6.28        8.54     11.28 o 
   7  10   4       89.19       93.87     14.90 o 
   8  10   4        5.85       16.18      9.91 o 
  -7  11   4        6.20        9.86     15.74 o 
  -6  11   4        9.98        3.63     10.45 o 
  -5  11   4        0.00       24.25     10.93 o 
  -4  11   4        2.75       29.19     12.19 o 
  -3  11   4       14.71       19.40     14.53 o 
  -2  11   4        0.18        1.85     13.92 o 
  -1  11   4       31.33       11.75     32.86 o 
   0  11   4        2.04       38.84     22.30 o 
   1  11   4       19.54       31.24     22.79 o 
   2  11   4       43.91       10.90     17.64 o 
   3  11   4        0.23       14.89     15.52 o 
   4  11   4        0.27        6.02     16.20 o 
   5  11   4        9.82        7.85     12.47 o 
   6  11   4        0.41       12.30     13.08 o 
  -1  12   4        3.10       15.41     23.60 o 
   0  12   4        3.69        0.00     24.76 o 
 -16   1   5      105.00       90.42     18.97 o 
 -15   1   5       75.91       93.98     14.54 o 
 -14   1   5       13.61       28.71      8.68 o 
 -13   1   5       80.58       99.34     10.24 o 
 -12   1   5      160.09      155.85     15.20 o 
 -11   1   5      318.82      317.26     13.00 o 
 -10   1   5      980.70      973.74     19.85 o 
  -9   1   5      570.01      487.48     11.02 o 
  -8   1   5       34.24       33.71      4.29 o 
  -7   1   5     3063.60     3133.60     32.67 o 
  -6   1   5      246.38      264.37     11.15 o 
  -5   1   5        0.87        5.99      3.43 o 
  -4   1   5      823.72      834.74     12.18 o 
  -3   1   5       18.69       24.90      1.86 o 
  -2   1   5      344.72      305.65      6.93 o 
  -1   1   5     5096.87     5679.09     57.58 o 
   0   1   5      617.81      694.55      9.77 o 
   1   1   5      200.33      218.39      4.61 o 
   2   1   5     3921.29     4166.87     38.10 o 
   3   1   5     1821.18     1891.41     20.24 o 
   4   1   5     4088.84     4238.98     40.42 o 
   5   1   5       33.60       62.54      4.20 o 
   6   1   5      186.93      243.63      8.03 o 
   7   1   5      152.20      133.54      7.02 o 
   8   1   5       68.13       56.41      5.17 o 
   9   1   5      199.51      229.65     12.12 o 
  10   1   5       66.83       86.67      9.85 o 
  11   1   5      821.78      740.15     17.99 o 
  12   1   5      135.91      128.51     11.40 o 
  13   1   5        0.26        0.43      8.02 o 
  14   1   5       37.67       50.55     14.76 o 
  15   1   5        1.01        3.69     11.74 o 
 -16   2   5       29.17       67.53     16.19 o 
 -15   2   5        2.82       21.33     10.12 o 
 -14   2   5        1.65       11.74      8.10 o 
 -13   2   5        0.11        4.69      6.85 o 
 -12   2   5      694.93      602.16     16.05 o 
 -11   2   5      332.99      297.72     11.88 o 
 -10   2   5       23.83       20.73      5.86 o 
  -9   2   5      387.17      345.04      9.55 o 
  -8   2   5      419.31      439.69      9.89 o 
  -7   2   5        2.32        0.00      2.90 o 
  -6   2   5       35.34       50.50      4.12 o 
  -5   2   5      982.33      977.51     13.04 o 
  -4   2   5       53.23       70.99      4.18 o 
  -3   2   5     1260.35     1249.65     15.31 o 
  -2   2   5      110.74      117.40      9.50 o 
  -1   2   5     9133.05     9932.40    121.59 o 
   0   2   5     2656.96     2816.73     26.66 o 
   1   2   5      576.06      600.77      8.41 o 
   2   2   5      281.61      322.70      6.15 o 
   3   2   5     3370.15     3350.74     35.36 o 
   4   2   5     3866.48     4105.57     42.95 o 
   5   2   5     8066.04     8390.62     81.22 o 
   6   2   5       36.12       53.53      4.99 o 
   7   2   5      211.57      230.11      8.95 o 
   8   2   5        0.31        6.05      3.83 o 
   9   2   5        3.08        8.94      4.68 o 
  10   2   5       31.61       55.42      7.00 o 
  11   2   5      187.57      209.02     11.49 o 
  12   2   5      519.64      530.83     16.31 o 
  13   2   5        1.94        1.03      8.11 o 
  14   2   5       40.80       34.48      9.72 o 
  15   2   5       93.32       97.63     13.88 o 
 -16   3   5       21.39       25.91     14.30 o 
 -15   3   5       14.81       12.89     10.88 o 
 -14   3   5       16.56       10.84      9.28 o 
 -13   3   5      396.36      371.74     21.84 o 
 -12   3   5      377.08      334.63     13.69 o 
 -11   3   5       41.77       45.53      6.99 o 
 -10   3   5       11.45       13.37      5.37 o 
  -9   3   5      141.61      145.18     10.27 o 
  -8   3   5       23.36       39.75      4.67 o 
  -7   3   5       23.17       21.10      3.85 o 
  -6   3   5     1467.05     1410.59     18.03 o 
  -5   3   5     2135.70     2089.99     23.14 o 
  -4   3   5      764.35      739.75     12.06 o 
  -3   3   5      161.67      193.13      6.14 o 
  -2   3   5     4689.25     4826.91     48.07 o 
  -1   3   5     9480.25     9823.32     91.35 o 
   0   3   5       61.82       40.39      2.76 o 
   1   3   5      293.97      285.16      6.20 o 
   2   3   5      921.80      995.49     14.37 o 
   3   3   5      636.44      667.75     11.75 o 
   4   3   5       57.66       52.18      4.75 o 
   5   3   5       10.42       12.67      4.34 o 
   6   3   5     1043.05      927.34     16.32 o 
   7   3   5      156.02      158.85      8.05 o 
   8   3   5       21.59       28.33      5.13 o 
   9   3   5        7.02       12.41      5.18 o 
  10   3   5        6.35        7.77      5.89 o 
  11   3   5      120.39      126.79     10.08 o 
  12   3   5       34.79       23.28      7.46 o 
  13   3   5        0.29        7.98      7.23 o 
  14   3   5        5.15       23.23      9.17 o 
  15   3   5       32.50       50.27     11.31 o 
 -15   4   5        9.97       35.91     14.57 o 
 -14   4   5        0.83        8.92      9.73 o 
 -13   4   5        0.02        9.08      8.74 o 
 -12   4   5       59.92       69.24      9.66 o 
 -11   4   5       22.07        5.73      6.27 o 
 -10   4   5       60.86       51.90      7.84 o 
  -9   4   5       96.66       87.89      7.38 o 
  -8   4   5        4.06        8.00      4.50 o 
  -7   4   5        0.18        7.28      3.63 o 
  -6   4   5      797.25      684.35     12.00 o 
  -5   4   5     1755.74     1659.82     20.29 o 
  -4   4   5      648.51      576.94      9.96 o 
  -3   4   5        0.59        4.98      3.10 o 
  -2   4   5       15.71       16.63      3.31 o 
  -1   4   5     3560.64     3751.73     36.92 o 
   0   4   5     2242.74     2231.82     28.37 o 
   1   4   5     7447.03     7979.01     71.89 o 
   2   4   5      725.24      720.40     12.73 o 
   3   4   5      355.02      447.95     12.00 o 
   4   4   5      127.84      165.05      7.34 o 
   5   4   5       23.94       35.86      4.75 o 
   6   4   5       77.36       89.56      6.74 o 
   7   4   5      177.45      216.16      9.47 o 
   8   4   5        5.84       13.44      4.98 o 
   9   4   5        6.47       12.80      5.43 o 
  10   4   5        3.66        2.72      5.44 o 
  11   4   5      237.19      235.58     12.63 o 
  12   4   5      371.90      361.60     17.05 o 
  13   4   5        6.30       14.89      9.29 o 
  14   4   5       95.66      132.93     12.15 o 
 -15   5   5       90.98      108.39     17.03 o 
 -14   5   5       60.70       92.58     15.44 o 
 -13   5   5       43.50       56.84     13.68 o 
 -12   5   5       90.91      112.90     13.25 o 
 -11   5   5        3.63       19.01     11.43 o 
 -10   5   5       11.58       30.26      7.57 o 
  -9   5   5       48.12       56.56      7.59 o 
  -8   5   5       29.47       40.59      6.89 o 
  -7   5   5        5.05        3.69      5.41 o 
  -6   5   5      103.33      113.61      7.10 o 
  -5   5   5      169.96      171.73      7.38 o 
  -4   5   5       53.66       60.26      4.52 o 
  -3   5   5     1035.42      958.53     14.44 o 
  -2   5   5      880.78      897.50     14.60 o 
  -1   5   5      131.35      136.16      6.11 o 
   0   5   5      110.58      138.92      6.53 o 
   1   5   5       48.26       49.96      4.48 o 
   2   5   5      141.44      129.82      6.08 o 
   3   5   5      253.34      258.95      8.90 o 
   4   5   5       12.32       15.72      4.56 o 
   5   5   5        2.10        5.72      4.34 o 
   6   5   5       57.93       36.33      5.57 o 
   7   5   5        5.04        6.48      4.89 o 
   8   5   5      126.12      122.41      8.76 o 
   9   5   5        0.49        0.00      5.39 o 
  10   5   5        0.75       12.07      6.85 o 
  11   5   5      127.82      124.39     10.82 o 
  12   5   5       33.48       30.52      7.96 o 
  13   5   5       14.99       26.86      8.47 o 
  14   5   5       33.15       37.76     14.61 o 
 -14   6   5        1.75        0.00     12.64 o 
 -13   6   5        0.77        0.00     11.65 o 
 -12   6   5      109.34      101.84     14.85 o 
 -11   6   5       25.76       39.22     11.55 o 
 -10   6   5      222.94      233.72     20.34 o 
  -9   6   5        0.04        0.00      6.99 o 
  -8   6   5       91.01       80.97      8.96 o 
  -7   6   5      145.70      149.95     10.07 o 
  -6   6   5       61.41       89.20      8.10 o 
  -5   6   5       13.47       10.45      5.10 o 
  -4   6   5        0.15        7.79      4.28 o 
  -3   6   5      541.80      507.75     13.48 o 
  -2   6   5      150.02      141.58      7.87 o 
  -1   6   5       30.78       35.46      4.42 o 
   0   6   5      465.23      437.16     10.99 o 
   1   6   5       10.56        6.74      3.80 o 
   2   6   5      462.98      413.74     10.78 o 
   3   6   5      488.00      403.69     12.28 o 
   4   6   5      239.52      265.90     11.31 o 
   5   6   5      571.01      490.63     14.20 o 
   6   6   5     1571.74     1354.55     34.12 o 
   7   6   5       10.97        5.91      5.44 o 
   8   6   5      100.64       98.00      8.93 o 
   9   6   5      231.89      233.01     12.43 o 
  10   6   5       38.19       34.18      8.06 o 
  11   6   5      106.00      121.32     11.10 o 
  12   6   5        6.75       21.68     11.43 o 
  13   6   5       25.21       25.14      8.92 o 
 -13   7   5        4.86        1.10     16.98 o 
 -12   7   5        6.51       16.08     11.25 o 
 -11   7   5        0.68       18.07     16.00 o 
 -10   7   5       70.29       50.05     12.14 o 
  -9   7   5      254.56      243.12     17.84 o 
  -8   7   5       50.37       70.22     11.31 o 
  -7   7   5        0.09       12.07     10.82 o 
  -6   7   5       32.72       30.93      6.83 o 
  -5   7   5        2.19       18.53      6.65 o 
  -4   7   5      147.86      141.26      9.71 o 
  -3   7   5      373.25      321.34     11.95 o 
  -2   7   5       54.02       71.06      6.91 o 
  -1   7   5      143.77      134.13      8.42 o 
   0   7   5      110.65      126.28      7.87 o 
   1   7   5      372.40      333.38     10.86 o 
   2   7   5      220.40      173.39     11.12 o 
   3   7   5       70.16       77.04      7.26 o 
   4   7   5        3.32       13.17      5.55 o 
   5   7   5       60.64       67.63      7.94 o 
   6   7   5      125.82      157.47     10.17 o 
   7   7   5       97.83       94.12      9.13 o 
   8   7   5       61.58       36.00      7.47 o 
   9   7   5        0.75        7.86      7.31 o 
  10   7   5        1.01        8.30      7.59 o 
  11   7   5        0.22        0.00      7.67 o 
  12   7   5        6.32       19.79     12.72 o 
 -12   8   5       14.06       24.11     10.56 o 
 -11   8   5       10.32       16.18     10.12 o 
 -10   8   5       95.56       87.76     14.41 o 
  -9   8   5        5.08        3.42     11.48 o 
  -8   8   5      493.45      397.99     22.14 o 
  -7   8   5       61.35       65.56     11.91 o 
  -6   8   5       22.62       23.32      9.46 o 
  -5   8   5      287.55      239.72     19.05 o 
  -4   8   5       93.21      106.10     12.84 o 
  -3   8   5      154.04      140.53     10.22 o 
  -2   8   5       99.35      110.03      8.61 o 
  -1   8   5        0.04        1.05      5.73 o 
   0   8   5       18.68       26.20      6.71 o 
   1   8   5        2.94        1.10      5.76 o 
   2   8   5       40.79       46.71      6.78 o 
   3   8   5       28.09       27.78      6.39 o 
   4   8   5      183.96      216.59     11.27 o 
   5   8   5      103.88      111.55      9.69 o 
   6   8   5       37.31       43.41      7.62 o 
   7   8   5       62.96       55.70      8.87 o 
   8   8   5       75.05       78.73     10.02 o 
   9   8   5       42.89       54.95     11.04 o 
  10   8   5       36.09       59.29     11.96 o 
  11   8   5       13.29       22.56      9.57 o 
 -11   9   5        1.36       23.37     11.54 o 
 -10   9   5       88.33       66.43     13.62 o 
  -9   9   5       39.72       69.32     12.96 o 
  -8   9   5        0.02       20.67     10.46 o 
  -7   9   5        0.13        1.15      9.48 o 
  -6   9   5       66.52       57.33     11.93 o 
  -5   9   5      373.71      323.43     24.00 o 
  -4   9   5      150.03      184.87     16.41 o 
  -3   9   5        1.34        8.99      9.52 o 
  -2   9   5       40.42       24.56     15.41 o 
  -1   9   5       53.76       45.34     10.93 o 
   0   9   5      104.94      112.82     11.91 o 
   1   9   5        5.71        3.94      7.10 o 
   2   9   5       82.05       81.68      9.51 o 
   3   9   5       48.54       62.50     12.85 o 
   4   9   5      112.10      150.04     12.28 o 
   5   9   5      173.73      193.69     13.49 o 
   6   9   5        8.44       31.67      9.02 o 
   7   9   5       27.11       32.79      9.79 o 
   8   9   5        4.98        0.36      8.91 o 
   9   9   5        0.37       14.96      8.95 o 
  10   9   5        0.37        8.18      9.99 o 
  -9  10   5        1.20       15.02     11.41 o 
  -8  10   5        0.66       29.23     18.96 o 
  -7  10   5       10.42       15.94     11.14 o 
  -6  10   5        0.27        0.00      9.95 o 
  -5  10   5       22.18       25.95     11.39 o 
  -4  10   5        1.45        5.21     10.88 o 
  -3  10   5        1.32       19.71     16.43 o 
  -2  10   5       11.24       23.02     12.22 o 
  -1  10   5       56.82       40.29     13.62 o 
   0  10   5        4.67        4.01     11.52 o 
   1  10   5        9.01       22.78     14.22 o 
   2  10   5       82.01       70.83     23.06 o 
   3  10   5        9.14       27.55     11.52 o 
   4  10   5        1.73        4.28     10.24 o 
   5  10   5       13.25       14.90     11.17 o 
   6  10   5        1.39        6.75     11.33 o 
   7  10   5       32.23       53.61     12.55 o 
   8  10   5       22.62       31.03     11.50 o 
  -6  11   5       11.72       12.40     10.95 o 
  -5  11   5       55.79       37.51     11.81 o 
  -4  11   5       23.19        0.00     22.32 o 
  -3  11   5       27.66       19.32     14.83 o 
  -2  11   5       34.17       54.95     16.22 o 
  -1  11   5       20.09       27.87     14.13 o 
   0  11   5       36.35       56.68     36.39 o 
   1  11   5       53.65       31.82     23.67 o 
   2  11   5       11.98       33.44     24.08 o 
   3  11   5       64.46       56.02     21.04 o 
   4  11   5        2.42        5.24     26.87 o 
   5  11   5       17.61        0.00     20.43 o 
 -16   0   6        0.00        0.00     34.40 o 
 -15   0   6       90.45      162.44     19.09 o 
 -14   0   6      183.84      200.83     19.42 o 
 -13   0   6       63.69      111.92     23.21 o 
 -12   0   6        3.33       20.44      8.46 o 
 -10   0   6      198.12       45.82     31.88 o 
  -9   0   6      493.56      306.79     33.13 o 
  -8   0   6      261.39      260.52     12.13 o 
  -7   0   6     3456.74     3987.42     55.99 o 
  -6   0   6    12579.70    13808.56    177.95 o 
  -5   0   6      381.35      326.98     11.38 o 
  -4   0   6     1379.30     1469.52     22.56 o 
  -3   0   6    12622.75    13395.19    158.86 o 
  -2   0   6      764.90      917.59     14.66 o 
  -1   0   6    29031.06    34457.94    400.27 o 
   0   0   6    41025.70    45320.21    524.91 o 
   1   0   6     4523.79     4578.76     66.20 o 
   2   0   6     8756.90     9237.44    226.33 o 
   3   0   6     3125.21     3560.08     48.39 o 
   4   0   6     9138.50     9851.15    122.04 o 
   5   0   6     6878.63     7464.19     96.10 o 
   6   0   6     4722.91     4628.80     74.61 o 
   7   0   6      523.98      478.23     14.84 o 
   8   0   6      857.86      763.26     19.93 o 
   9   0   6     1835.61     1541.77     31.72 o 
  10   0   6     3261.16     2847.01     58.15 o 
  11   0   6      229.33      257.15     20.21 o 
  12   0   6      280.63      296.14     21.00 o 
  13   0   6        3.30        7.84     12.64 o 
  14   0   6       11.08       13.85     14.76 o 
  15   0   6      113.62      132.64     22.25 o 
 -16   1   6       17.32       23.46     11.96 o 
 -15   1   6       68.06       70.40     12.06 o 
 -14   1   6      135.65      140.28     17.95 o 
 -13   1   6      251.65      225.65     14.79 o 
 -12   1   6      456.42      425.13     16.82 o 
 -11   1   6        0.41       16.13      5.29 o 
 -10   1   6      136.87      169.27      8.21 o 
  -9   1   6       38.86       41.94      5.05 o 
  -8   1   6        5.63        1.85      3.27 o 
  -7   1   6      649.32      701.93     13.73 o 
  -6   1   6       22.50       40.88      4.87 o 
  -5   1   6      172.25      199.31      9.12 o 
  -4   1   6      178.53      164.81      4.62 o 
  -3   1   6       29.39       25.99      1.92 o 
  -2   1   6     7406.20     8238.81     82.43 o 
  -1   1   6     3894.51     4329.27     45.35 o 
   0   1   6     3495.52     3791.62     36.42 o 
   1   1   6      872.76      897.25     10.85 o 
   2   1   6     1221.35     1292.79     14.84 o 
   3   1   6       13.40       21.74      2.66 o 
   4   1   6     2517.07     2647.14     27.72 o 
   5   1   6      500.18      510.20      9.70 o 
   6   1   6       35.77       62.27      4.60 o 
   7   1   6       58.89       63.66      5.10 o 
   8   1   6       21.51       27.93      5.53 o 
   9   1   6      516.75      447.06     12.46 o 
  10   1   6     1828.29     1590.10     26.18 o 
  11   1   6      123.27      124.01      9.92 o 
  12   1   6        3.16        0.00      6.79 o 
  13   1   6        0.11       12.40      8.22 o 
  14   1   6       19.86       29.14     10.36 o 
  15   1   6       73.14       65.05     15.36 o 
 -16   2   6        4.88       16.32     17.46 o 
 -15   2   6        0.47        8.90     10.12 o 
 -14   2   6        3.88        2.52      7.92 o 
 -13   2   6        0.01        3.02      7.04 o 
 -12   2   6      348.93      377.25     13.90 o 
 -11   2   6      995.82      960.47     26.44 o 
 -10   2   6     1459.91     1331.36     20.23 o 
  -9   2   6        0.14        1.97      3.95 o 
  -8   2   6       88.29      126.73      6.34 o 
  -7   2   6        0.14        1.19      3.16 o 
  -6   2   6     1177.81     1064.11     14.54 o 
  -5   2   6     5153.67     5249.48     48.47 o 
  -4   2   6     1768.86     1784.51     19.05 o 
  -3   2   6      384.50      353.51     10.22 o 
  -2   2   6     6235.85     6656.38     76.29 o 
  -1   2   6     4833.70     5195.20     67.78 o 
   0   2   6      989.66      958.17     11.34 o 
   1   2   6      338.45      341.17      6.89 o 
   2   2   6        5.66        6.15      1.97 o 
   3   2   6      172.04      157.45      5.23 o 
   4   2   6     5039.67     5609.52     56.43 o 
   5   2   6     3594.36     3797.19     41.60 o 
   6   2   6       46.94       31.03      4.24 o 
   7   2   6      928.92      924.85     16.70 o 
   8   2   6      228.52      232.89     10.04 o 
   9   2   6      819.71      808.27     17.05 o 
  10   2   6     1157.94     1081.54     21.16 o 
  11   2   6      501.08      530.14     15.83 o 
  12   2   6       67.62       86.12      9.40 o 
  13   2   6       55.05       56.02      9.94 o 
  14   2   6       10.68       33.53      9.74 o 
  15   2   6      169.70      202.39     18.17 o 
 -16   3   6        6.61        8.33     14.33 o 
 -15   3   6       51.08       51.88     12.40 o 
 -14   3   6       10.34       26.52      9.53 o 
 -13   3   6      122.03      125.44     11.79 o 
 -12   3   6      251.75      265.53     13.53 o 
 -11   3   6      307.58      333.51     12.54 o 
 -10   3   6      376.77      324.94     11.65 o 
  -9   3   6      580.37      555.06     13.00 o 
  -8   3   6      254.31      263.93      8.55 o 
  -7   3   6       23.57       22.52      3.88 o 
  -6   3   6       12.28       15.94      3.34 o 
  -5   3   6        6.62        6.17      2.69 o 
  -4   3   6     1460.31     1191.05     16.41 o 
  -3   3   6      308.91      362.69      8.74 o 
  -2   3   6      215.17      234.59      6.16 o 
  -1   3   6     1343.60     1391.75     22.46 o 
   0   3   6      360.60      331.07      6.42 o 
   1   3   6     1070.01     1185.16     14.65 o 
   2   3   6      560.11      571.03      9.48 o 
   3   3   6      161.08      195.42      6.84 o 
   4   3   6     7387.64     7955.34     77.81 o 
   5   3   6      178.86      175.64      7.53 o 
   6   3   6      199.37      224.18      8.96 o 
   7   3   6        1.37        2.74      3.76 o 
   8   3   6        0.43        1.94      4.32 o 
   9   3   6       76.00       97.65      8.56 o 
  10   3   6      218.23      244.82     11.85 o 
  11   3   6       11.60       20.21      7.48 o 
  12   3   6      299.92      371.95     15.70 o 
  13   3   6      173.28      181.11     13.23 o 
  14   3   6       15.14       11.61     11.45 o 
  15   3   6       60.27       42.19     11.81 o 
 -15   4   6        0.28       11.24     13.70 o 
 -14   4   6       38.04       44.58     12.86 o 
 -13   4   6       97.70       98.71     14.30 o 
 -12   4   6      485.55      519.70     17.75 o 
 -11   4   6       24.04       31.28      8.03 o 
 -10   4   6       50.53       53.25      7.92 o 
  -9   4   6       38.37       53.72      8.77 o 
  -8   4   6       19.43       21.69      5.08 o 
  -7   4   6       75.90       69.51      5.39 o 
  -6   4   6       37.97       48.91      4.55 o 
  -5   4   6       46.00       51.38      4.40 o 
  -4   4   6     2535.72     2529.42     29.96 o 
  -3   4   6     1391.01     1480.23     20.01 o 
  -2   4   6     5717.30     5664.05     61.20 o 
  -1   4   6     6191.64     6319.69     57.96 o 
   0   4   6     2156.20     1874.21     23.75 o 
   1   4   6      471.07      429.63      9.12 o 
   2   4   6      246.76      240.07      7.01 o 
   3   4   6      996.40      926.23     15.49 o 
   4   4   6       34.60       53.26      4.97 o 
   5   4   6      244.14      248.41      9.38 o 
   6   4   6      411.86      396.35     11.39 o 
   7   4   6      455.94      402.86     11.65 o 
   8   4   6      212.41      190.01      9.87 o 
   9   4   6       45.40       66.45      7.46 o 
  10   4   6       13.75       20.26      6.55 o 
  11   4   6        2.31        8.74      6.77 o 
  12   4   6       23.71       32.80      8.30 o 
  13   4   6      144.12      145.33     11.97 o 
  14   4   6       98.19       90.66     10.96 o 
 -15   5   6       23.44       10.77     13.10 o 
 -14   5   6       21.29       31.76     13.45 o 
 -13   5   6      123.53      118.64     16.01 o 
 -12   5   6      332.37      370.11     21.42 o 
 -11   5   6      145.41      152.53     15.24 o 
 -10   5   6       70.98       80.94     11.26 o 
  -9   5   6        1.79        0.00      7.58 o 
  -8   5   6      430.95      410.19     13.58 o 
  -7   5   6      101.27       84.16      7.88 o 
  -6   5   6      578.08      500.17     12.14 o 
  -5   5   6      223.72      248.95     10.32 o 
  -4   5   6      160.10      184.62      7.77 o 
  -3   5   6       17.89       25.38      4.36 o 
  -2   5   6        1.15        4.26      3.28 o 
  -1   5   6     3351.08     3144.80     33.37 o 
   0   5   6     2946.23     2759.81     32.51 o 
   1   5   6      123.27      151.47      6.44 o 
   2   5   6       38.49       58.40      4.79 o 
   3   5   6       45.17       51.70      5.33 o 
   4   5   6      497.94      444.78     11.40 o 
   5   5   6       14.66       23.86      4.92 o 
   6   5   6      478.70      438.39     15.84 o 
   7   5   6       57.16       46.25      6.39 o 
   8   5   6        4.54       18.98      5.59 o 
   9   5   6       22.77       33.26      7.03 o 
  10   5   6        0.19       11.45      7.01 o 
  11   5   6        1.79        8.79      7.66 o 
  12   5   6       83.42       95.11     10.46 o 
  13   5   6        7.34       22.20      8.33 o 
  14   5   6       32.36       39.49      9.76 o 
 -14   6   6        2.48        7.35     13.30 o 
 -13   6   6        5.01       16.52     12.57 o 
 -12   6   6       14.26       23.83     11.51 o 
 -11   6   6      194.60      164.23     16.51 o 
 -10   6   6      209.09      197.84     16.76 o 
  -9   6   6        0.36        0.00      9.18 o 
  -8   6   6        0.01        0.00      9.79 o 
  -7   6   6      175.91      164.05     10.55 o 
  -6   6   6      108.50       99.75      9.58 o 
  -5   6   6        7.49        7.62      5.93 o 
  -4   6   6      319.99      296.02     10.23 o 
  -3   6   6      593.12      584.05     17.69 o 
  -2   6   6      555.92      543.42     12.69 o 
  -1   6   6      131.19      128.07      7.20 o 
   0   6   6      117.26      100.50      7.33 o 
   1   6   6      402.45      401.35     10.04 o 
   2   6   6      514.03      455.80     10.91 o 
   3   6   6      656.40      600.21     15.91 o 
   4   6   6      388.23      387.70     13.26 o 
   5   6   6       11.00       15.95      5.29 o 
   6   6   6       26.07       23.87      6.10 o 
   7   6   6       22.88       33.59      6.43 o 
   8   6   6        2.72        0.00      5.71 o 
   9   6   6      304.14      253.36     13.80 o 
  10   6   6       36.75       19.67      9.05 o 
  11   6   6        1.57       15.83      7.71 o 
  12   6   6        0.00        8.36      7.45 o 
  13   6   6       10.35        3.98      8.42 o 
 -13   7   6       25.42       25.28     11.59 o 
 -12   7   6       89.70       88.75     18.24 o 
 -11   7   6      300.49      310.64     21.19 o 
 -10   7   6        3.24        0.00     10.40 o 
  -9   7   6      513.11      496.35     32.22 o 
  -8   7   6      453.92      445.29     27.63 o 
  -7   7   6        5.69        8.51      7.73 o 
  -6   7   6      136.48      102.81     11.90 o 
  -5   7   6       31.93       22.25     10.89 o 
  -4   7   6        1.90        0.00      4.87 o 
  -3   7   6      102.19      110.74      8.20 o 
  -2   7   6        2.47       12.26      5.25 o 
  -1   7   6        2.85       12.28      4.94 o 
   0   7   6       20.01       15.53      9.56 o 
   1   7   6        8.25       13.00      4.82 o 
   2   7   6      408.99      394.65     14.15 o 
   3   7   6        0.61        7.31      5.24 o 
   4   7   6     1457.71     1271.18     24.28 o 
   5   7   6       45.38       55.59      7.30 o 
   6   7   6       40.89       53.37      8.90 o 
   7   7   6      207.65      187.64     11.34 o 
   8   7   6        9.27       30.88      7.40 o 
   9   7   6        4.66       27.01      7.94 o 
  10   7   6       21.63       38.53      8.21 o 
  11   7   6       47.34       60.83      9.82 o 
  12   7   6       68.16       63.34     13.13 o 
 -12   8   6        3.10       32.41     12.13 o 
 -11   8   6      100.48       96.45     16.65 o 
 -10   8   6        1.19       23.23     10.68 o 
  -9   8   6      357.62      296.03     20.46 o 
  -8   8   6       21.11       18.54     10.31 o 
  -7   8   6       20.94       19.34      9.55 o 
  -6   8   6       10.25        3.24      8.39 o 
  -5   8   6       20.14       36.25     13.72 o 
  -4   8   6        0.05       10.67      8.59 o 
  -3   8   6        6.23        7.21      9.03 o 
  -2   8   6      131.63      140.16     11.24 o 
  -1   8   6       77.31       86.92      8.30 o 
   0   8   6       11.92       12.52      9.86 o 
   1   8   6       28.32       32.48      8.28 o 
   2   8   6       14.36        6.11      6.48 o 
   3   8   6       94.40       95.46      8.40 o 
   4   8   6       55.70       59.09      7.76 o 
   5   8   6        1.86       14.72      7.17 o 
   6   8   6      168.00      162.02     11.15 o 
   7   8   6        7.34       15.44      7.63 o 
   8   8   6       65.65       65.68      9.50 o 
   9   8   6        0.37        2.07      7.92 o 
  10   8   6        3.76       20.17      9.46 o 
  11   8   6        4.72       23.23      9.56 o 
 -11   9   6       31.33       47.10     15.26 o 
 -10   9   6      147.35      135.75     17.76 o 
  -9   9   6      120.92      115.45     14.62 o 
  -8   9   6        0.06        9.82     10.38 o 
  -7   9   6       15.78       17.17     10.37 o 
  -6   9   6       11.52       33.03     11.21 o 
  -5   9   6       13.61       16.27     14.50 o 
  -4   9   6       38.30       46.38     11.36 o 
  -3   9   6       40.92       20.11     10.34 o 
  -2   9   6       32.79       35.10     14.07 o 
  -1   9   6      117.44      112.42     13.14 o 
   0   9   6       17.72        0.76      8.57 o 
   1   9   6       24.96       28.32      7.95 o 
   2   9   6       49.47       61.61     10.43 o 
   3   9   6       42.39       44.44      8.61 o 
   4   9   6       14.50       25.13      8.54 o 
   5   9   6        4.93       34.87      9.16 o 
   6   9   6        0.30       23.58      9.33 o 
   7   9   6        6.71       10.59      9.32 o 
   8   9   6       42.42       40.04     10.76 o 
   9   9   6        5.11       26.93      9.52 o 
  -9  10   6        4.57       20.25     11.27 o 
  -8  10   6        2.65        8.30     15.33 o 
  -7  10   6        7.86       26.00     11.23 o 
  -6  10   6       23.26       36.94     16.25 o 
  -5  10   6        1.23       20.87     12.18 o 
  -4  10   6      226.85      205.68     18.55 o 
  -3  10   6        0.46       15.05     11.53 o 
  -2  10   6        6.01       12.60     11.74 o 
  -1  10   6       11.98       18.33     11.75 o 
   0  10   6        0.12        4.29     10.71 o 
   1  10   6       11.93       32.20     12.07 o 
   2  10   6       16.10       29.20     14.68 o 
   3  10   6       25.48       23.67     13.19 o 
   4  10   6        8.30        9.83     12.61 o 
   5  10   6        0.14        0.00     10.30 o 
   6  10   6        5.46       15.85     11.37 o 
   7  10   6        4.51       11.05     12.01 o 
   8  10   6        6.42       20.01     13.86 o 
  -6  11   6        1.92        0.00     10.50 o 
  -5  11   6        4.41        0.00      9.83 o 
  -4  11   6        2.95        0.00     13.98 o 
  -3  11   6        2.90       25.95     15.74 o 
  -2  11   6        5.82        7.70     13.66 o 
  -1  11   6        6.87        0.10     13.99 o 
   0  11   6       38.16       24.58     21.87 o 
   1  11   6       57.36       80.72     70.59 o 
   2  11   6        0.03       20.15     16.81 o 
   3  11   6       20.07       29.06     24.14 o 
   4  11   6       54.25       69.12     22.72 o 
   5  11   6        0.48        0.00     21.24 o 
 -16   1   7       21.52       18.72     15.45 o 
 -15   1   7       32.51       23.64     15.13 o 
 -14   1   7      168.82      166.86     11.81 o 
 -13   1   7       66.51       69.67      8.64 o 
 -12   1   7       14.40       10.72      6.35 o 
 -11   1   7      112.33      108.71      7.77 o 
 -10   1   7      358.68      343.95     10.47 o 
  -9   1   7        2.57        5.70      3.70 o 
  -8   1   7      477.41      476.30     17.66 o 
  -7   1   7       78.10       82.03      8.39 o 
  -6   1   7       60.20       76.01      4.62 o 
  -5   1   7       99.13      161.19      8.74 o 
  -4   1   7     1772.34     1899.60     20.88 o 
  -3   1   7        2.71       11.46      1.79 o 
  -2   1   7     1652.56     1756.43     21.56 o 
  -1   1   7      212.03      261.89      6.20 o 
   0   1   7     4679.99     4873.31     46.31 o 
   1   1   7       39.59       49.77      2.83 o 
   2   1   7        8.70        9.96      2.06 o 
   3   1   7       43.37       42.53      3.38 o 
   4   1   7       97.83      122.60      5.55 o 
   5   1   7     2244.49     2308.96     27.63 o 
   6   1   7      114.06      144.07      6.39 o 
   7   1   7      784.59      664.82     12.56 o 
   8   1   7      446.12      392.99     10.16 o 
   9   1   7     1004.42      838.60     17.40 o 
  10   1   7      804.75      719.78     17.22 o 
  11   1   7        0.32       14.93      6.43 o 
  12   1   7       15.51       17.33      7.90 o 
  13   1   7       21.07       18.23      8.41 o 
  14   1   7       50.20       63.83     10.59 o 
  15   1   7       33.39       37.27     10.97 o 
 -16   2   7        2.01        0.00     16.57 o 
 -15   2   7        5.91       19.11     10.32 o 
 -14   2   7       16.14       11.44      9.06 o 
 -13   2   7       48.28       57.93      8.56 o 
 -12   2   7      130.93      167.15     10.42 o 
 -11   2   7        2.13        8.99      5.90 o 
 -10   2   7       66.27       70.80      6.32 o 
  -9   2   7       76.22       73.01      5.84 o 
  -8   2   7       24.18       17.21      4.06 o 
  -7   2   7     1246.05     1071.38     15.38 o 
  -6   2   7     3933.40     4280.39     45.44 o 
  -5   2   7     1951.33     2049.75     25.31 o 
  -4   2   7      661.86      717.25     10.88 o 
  -3   2   7      680.31      629.30     13.27 o 
  -2   2   7       34.67       53.99      4.77 o 
  -1   2   7      282.21      368.84     10.72 o 
   0   2   7    11157.51    12651.68    107.46 o 
   1   2   7       30.01       26.93      2.48 o 
   2   2   7      147.33      171.16      5.16 o 
   3   2   7     1054.45     1177.05     15.16 o 
   4   2   7       42.93       35.73      3.72 o 
   5   2   7     1250.65     1287.55     19.16 o 
   6   2   7      212.85      246.66      9.00 o 
   7   2   7      198.06      189.87      9.60 o 
   8   2   7      158.24      161.93      8.71 o 
   9   2   7       65.29       76.96      7.31 o 
  10   2   7      773.03      684.74     17.02 o 
  11   2   7     2056.13     1747.76     29.33 o 
  12   2   7       58.24       54.96      8.57 o 
  13   2   7        1.19        1.13      7.78 o 
  14   2   7        4.05       13.53      9.32 o 
  15   2   7        2.04        8.96     10.36 o 
 -16   3   7      112.11      100.37     18.20 o 
 -15   3   7       17.65       26.07     13.73 o 
 -14   3   7       20.04       39.82     12.31 o 
 -13   3   7      191.49      221.85     13.75 o 
 -12   3   7      207.46      231.69     13.08 o 
 -11   3   7      181.80      179.14     11.85 o 
 -10   3   7       24.11       29.61      6.08 o 
  -9   3   7        5.60        7.32      4.28 o 
  -8   3   7       55.00       61.63      5.42 o 
  -7   3   7       32.61       46.76      4.70 o 
  -6   3   7      117.16      137.75      5.83 o 
  -5   3   7       97.13       94.23      7.90 o 
  -4   3   7       84.43       96.20      4.74 o 
  -3   3   7       50.77       68.28      5.31 o 
  -2   3   7      333.77      377.59     10.84 o 
  -1   3   7       13.20        8.49      2.12 o 
   1   3   7       64.82      102.14      4.31 o 
   2   3   7     1160.94     1208.93     15.52 o 
   3   3   7      102.32      132.71      7.62 o 
   4   3   7      789.89      744.04     13.62 o 
   5   3   7      228.05      242.12      8.68 o 
   6   3   7      182.79      176.21      8.19 o 
   7   3   7      185.59      180.24      8.77 o 
   8   3   7        9.33       14.81      4.71 o 
   9   3   7        1.29        7.11      5.42 o 
  10   3   7        9.14       19.87      6.28 o 
  11   3   7       18.53       22.45      7.04 o 
  12   3   7        3.08       16.06      7.69 o 
  13   3   7      205.07      210.44     13.75 o 
  14   3   7        3.15        9.24      8.17 o 
 -15   4   7       22.07       15.98     14.38 o 
 -14   4   7       30.41       67.62     14.50 o 
 -13   4   7       47.35       54.54     12.56 o 
 -12   4   7        4.20       28.62     10.47 o 
 -11   4   7      515.40      516.11     21.35 o 
 -10   4   7      349.39      335.10     13.54 o 
  -9   4   7      114.14      115.97      9.79 o 
  -8   4   7      326.21      310.38     11.87 o 
  -7   4   7      257.13      241.41      9.05 o 
  -6   4   7        6.14        3.05      3.50 o 
  -5   4   7       61.89       60.26      5.77 o 
  -4   4   7      347.37      312.21      8.56 o 
  -3   4   7      410.80      383.41      8.97 o 
  -2   4   7      711.27      782.82     13.87 o 
  -1   4   7      489.50      396.07      9.63 o 
   0   4   7     3238.14     3257.43     32.96 o 
   1   4   7      278.64      250.41      6.93 o 
   2   4   7      767.42      622.33     11.45 o 
   3   4   7      447.76      389.58      9.76 o 
   4   4   7      839.90      751.95     14.27 o 
   5   4   7       83.91       65.89      5.89 o 
   6   4   7      374.83      344.98     11.27 o 
   7   4   7      168.85      154.15      8.82 o 
   8   4   7      156.58      156.17      9.33 o 
   9   4   7        1.51       16.44      5.65 o 
  10   4   7       20.69       13.60      6.54 o 
  11   4   7      213.26      234.72     13.10 o 
  12   4   7       25.51       26.62      7.84 o 
  13   4   7       65.54       63.19      9.67 o 
  14   4   7       96.72      107.31     12.28 o 
 -15   5   7        0.73        0.92     17.84 o 
 -14   5   7       21.15       20.77     13.13 o 
 -13   5   7        9.47       11.33     13.63 o 
 -12   5   7       26.74       39.02     11.64 o 
 -11   5   7        6.03       16.99      9.91 o 
 -10   5   7       35.04       39.44     10.63 o 
  -9   5   7        0.03        0.00      8.31 o 
  -8   5   7      148.99      144.94      9.56 o 
  -7   5   7     1094.90      959.81     19.49 o 
  -6   5   7      756.62      659.09     13.92 o 
  -5   5   7      783.91      681.52     20.65 o 
  -4   5   7      608.36      606.11     12.65 o 
  -3   5   7       93.85       83.47      5.77 o 
  -2   5   7      166.84      199.35     17.22 o 
  -1   5   7     2179.31     2133.26     24.77 o 
   0   5   7     2209.14     2068.18     24.32 o 
   1   5   7      125.46      176.16      6.96 o 
   2   5   7      478.28      505.99     10.65 o 
   3   5   7       38.28       48.84      5.54 o 
   4   5   7       90.28       93.77      6.60 o 
   5   5   7     1684.34     1462.60     29.35 o 
   6   5   7       93.51      111.66      8.71 o 
   7   5   7       35.31       29.22      5.71 o 
   8   5   7        4.71       19.31      5.68 o 
   9   5   7       16.52       22.30      6.57 o 
  10   5   7       98.06      131.27     10.49 o 
  11   5   7       89.29      116.88     10.85 o 
  12   5   7        2.35        3.39      7.89 o 
  13   5   7       12.99        3.10      7.95 o 
 -14   6   7        9.84        0.00     12.73 o 
 -13   6   7        0.72        0.00     11.81 o 
 -12   6   7       57.71       51.52     13.66 o 
 -11   6   7      212.32      191.66     17.40 o 
 -10   6   7        6.86       15.39     11.04 o 
  -9   6   7      459.40      411.78     22.01 o 
  -8   6   7      423.84      451.56     27.55 o 
  -7   6   7      110.72      108.50     11.92 o 
  -6   6   7      774.15      712.69     24.88 o 
  -5   6   7      621.65      609.69     13.74 o 
  -4   6   7      571.15      531.49     12.63 o 
  -3   6   7       21.98       32.17      5.30 o 
  -2   6   7      114.33      124.71     13.05 o 
  -1   6   7      359.16      337.89     10.54 o 
   0   6   7      494.74      430.59     12.63 o 
   1   6   7     1164.64     1063.70     20.08 o 
   2   6   7      637.60      607.86     18.26 o 
   3   6   7       30.43       29.08      5.32 o 
   4   6   7        9.05       11.48      4.97 o 
   5   6   7       15.27       14.77      5.20 o 
   6   6   7       10.96       15.44      5.60 o 
   7   6   7        1.44        3.97      5.23 o 
   8   6   7       31.08       43.24      7.55 o 
   9   6   7        1.49        2.69      6.50 o 
  10   6   7       50.98       45.18      8.66 o 
  11   6   7        9.81       17.88      7.81 o 
  12   6   7        4.93       24.89      9.97 o 
  13   6   7        8.64       11.00      9.07 o 
 -13   7   7        1.38        0.00     12.64 o 
 -12   7   7        0.54        5.55     11.12 o 
 -11   7   7      270.99      249.37     23.85 o 
 -10   7   7      121.91      142.41     16.15 o 
  -9   7   7      505.45      440.86     36.58 o 
  -8   7   7       65.47       45.41     11.36 o 
  -7   7   7       58.61       61.03     10.99 o 
  -6   7   7        0.01        5.28      7.74 o 
  -5   7   7        7.18       12.70      7.02 o 
  -4   7   7        0.31        4.31      7.65 o 
  -3   7   7        0.00        0.00      6.64 o 
  -2   7   7      108.40      115.37      8.25 o 
  -1   7   7        0.19        0.00      4.94 o 
   0   7   7        1.06        7.78      5.03 o 
   1   7   7      258.55      242.72     12.10 o 
   2   7   7       22.25       27.98      5.85 o 
   3   7   7       78.76       78.00      7.42 o 
   4   7   7       23.53       42.07      6.59 o 
   5   7   7        7.81       14.62      6.12 o 
   6   7   7      279.11      270.53     24.45 o 
   7   7   7       96.26       78.58     12.14 o 
   8   7   7       16.66       16.56      6.92 o 
   9   7   7       47.84       42.43      9.15 o 
  10   7   7       14.86       14.30      7.91 o 
  11   7   7        0.75       17.29      8.39 o 
  12   7   7        9.55       15.53      8.73 o 
 -12   8   7       43.42       28.54     13.32 o 
 -11   8   7       34.36       50.96     15.31 o 
 -10   8   7       53.03       94.32     16.48 o 
  -9   8   7      115.70      107.87     15.66 o 
  -8   8   7       94.75       98.66     14.62 o 
  -7   8   7       76.95       48.06     11.35 o 
  -6   8   7       50.27       28.72     10.58 o 
  -5   8   7        7.93       10.94      8.83 o 
  -4   8   7       32.67       40.74      9.87 o 
  -3   8   7       24.81       23.00      8.27 o 
  -2   8   7       23.08       29.66      8.58 o 
  -1   8   7       79.04       91.03     10.60 o 
   0   8   7      162.96      163.59     19.63 o 
   1   8   7        1.15        8.31      6.24 o 
   2   8   7        0.50        7.93      6.54 o 
   3   8   7      247.60      220.13     13.20 o 
   4   8   7        8.24       13.88      7.65 o 
   5   8   7      398.29      383.04     25.03 o 
   6   8   7       96.26      134.61     10.58 o 
   7   8   7       25.09       55.61     14.08 o 
   8   8   7       31.40       62.66      9.84 o 
   9   8   7       13.21       21.06      8.42 o 
  10   8   7        6.53       14.88     10.60 o 
  11   8   7        8.79       11.01      9.00 o 
 -11   9   7        2.43        6.81     13.73 o 
 -10   9   7        1.49       12.67     14.64 o 
  -9   9   7        8.97       24.00     15.62 o 
  -8   9   7       21.23       34.76     11.89 o 
  -7   9   7       74.42       69.02     13.01 o 
  -6   9   7      158.38      135.55     16.57 o 
  -5   9   7        3.98        7.21     11.11 o 
  -4   9   7      136.44       83.75     20.14 o 
  -3   9   7        3.25       22.62     12.58 o 
  -2   9   7        1.82       19.94     12.71 o 
  -1   9   7       64.00       75.13     12.74 o 
   0   9   7       14.51        7.74      9.64 o 
   1   9   7       34.91       12.59     11.57 o 
   2   9   7       83.04       56.56     32.10 o 
   3   9   7       52.52       47.78      8.82 o 
   4   9   7        8.20        9.00      8.39 o 
   5   9   7       21.23       17.95      9.10 o 
   6   9   7        4.18       12.99      9.72 o 
   7   9   7       59.85       44.77     10.91 o 
   8   9   7       15.32       10.76      9.51 o 
   9   9   7        0.05        0.00     11.03 o 
  -9  10   7       13.84       29.20     13.00 o 
  -8  10   7        3.13        0.00      9.71 o 
  -7  10   7        0.08       17.56     13.23 o 
  -6  10   7       12.11       10.31     10.78 o 
  -5  10   7       35.28       81.26     20.02 o 
  -4  10   7        0.27        0.00     11.43 o 
  -3  10   7       32.41       53.98     13.12 o 
  -2  10   7      118.85      118.66     23.70 o 
  -1  10   7        0.05        0.00     16.59 o 
   0  10   7        2.22       13.77     10.64 o 
   1  10   7       36.14       42.77     17.93 o 
   2  10   7      131.32      138.57     17.70 o 
   3  10   7       17.27       45.41     20.65 o 
   4  10   7       29.41       29.75     14.79 o 
   5  10   7        0.25        7.96     17.95 o 
   6  10   7        0.10       24.42     19.42 o 
   7  10   7       10.22       32.51     15.81 o 
  -6  11   7       22.85       35.33     14.48 o 
  -5  11   7       22.25       21.44     20.47 o 
  -4  11   7        9.91       11.04     14.27 o 
  -3  11   7        3.00        0.00     23.46 o 
  -2  11   7        0.31        7.90     17.83 o 
  -1  11   7        2.28       20.46     19.29 o 
   0  11   7       14.05        0.00     21.94 o 
   1  11   7       27.35       43.77     15.62 o 
   2  11   7       72.54       75.11     19.31 o 
   3  11   7        1.59        9.16     16.82 o 
   4  11   7        5.77       38.36     26.15 o 
   5  11   7        0.46        0.00     25.91 o 
 -16   0   8       82.89       38.58     15.62 o 
 -15   0   8       18.88       30.55     13.53 o 
 -14   0   8      216.64      117.56     76.10 o 
 -12   0   8       77.22       91.63     11.50 o 
 -11   0   8     1023.98      967.91     32.38 o 
 -10   0   8     1295.71     1164.08     26.23 o 
  -9   0   8        0.16        0.60      6.66 o 
  -8   0   8     1504.97     1496.75     27.74 o 
  -7   0   8     5414.73     5552.34     74.17 o 
  -6   0   8    14225.92    14803.80    201.23 o 
  -5   0   8        3.53        7.15      4.74 o 
  -4   0   8     6019.88     5936.26     74.85 o 
  -3   0   8     5423.83     5830.36     85.99 o 
  -2   0   8    21755.20    23179.24    271.58 o 
  -1   0   8      498.45      468.75     10.69 o 
   0   0   8     3225.32     3673.05     48.28 o 
   1   0   8      335.09      374.33      9.60 o 
   2   0   8      252.10      241.60      9.39 o 
   3   0   8     2496.87     2943.93     42.52 o 
   4   0   8     5435.28     6150.35     80.88 o 
   5   0   8     3226.61     3445.57     50.62 o 
   6   0   8       49.22       48.60      6.47 o 
   7   0   8      223.49      241.28     13.28 o 
   8   0   8      893.58      841.08     28.89 o 
   9   0   8        0.05        0.00      7.34 o 
  10   0   8      167.13      178.35     22.18 o 
  11   0   8      528.64      473.81     23.05 o 
  12   0   8       18.57       28.64     11.53 o 
  13   0   8        7.07       25.26     11.10 o 
  14   0   8       74.80      145.73     19.26 o 
  15   0   8        1.56       12.17     12.86 o 
 -16   1   8       64.79       46.87     15.99 o 
 -15   1   8       59.22       44.18     12.40 o 
 -14   1   8        4.92       14.63      8.17 o 
 -13   1   8       53.89       83.85      8.75 o 
 -12   1   8       11.64       21.79      6.26 o 
 -11   1   8      111.61      108.88      8.91 o 
 -10   1   8      248.61      258.88     15.20 o 
  -9   1   8        0.64        2.55      3.69 o 
  -8   1   8        1.17        3.81      3.33 o 
  -7   1   8     2317.08     2315.49     27.44 o 
  -6   1   8      246.10      207.68      7.38 o 
  -5   1   8     5581.50     6079.55     58.61 o 
  -4   1   8     1079.34     1153.67     14.28 o 
  -3   1   8     2936.16     3118.89     39.52 o 
  -2   1   8     6205.65     6862.87     70.52 o 
  -1   1   8     1894.27     2062.58     25.01 o 
   0   1   8       34.50       51.98      2.85 o 
   1   1   8      156.11      154.64      4.56 o 
   2   1   8      371.08      313.82      6.67 o 
   3   1   8     3438.59     3860.29     37.76 o 
   4   1   8      862.14      911.10     14.39 o 
   5   1   8      510.85      605.07     11.04 o 
   6   1   8       34.09       43.14      4.52 o 
   7   1   8        6.75       12.82      3.88 o 
   8   1   8      300.59      327.60     10.47 o 
   9   1   8      131.94      137.84      9.61 o 
  10   1   8     1271.54     1144.73     23.75 o 
  11   1   8      428.51      426.73     16.48 o 
  12   1   8      258.56      289.65     23.51 o 
  13   1   8        7.20        9.58      8.64 o 
  14   1   8        2.95       12.25      9.13 o 
  15   1   8        0.45        0.00      9.58 o 
 -16   2   8      160.50      188.63     26.51 o 
 -15   2   8      185.63      200.77     19.06 o 
 -14   2   8      178.14      212.55     14.32 o 
 -13   2   8      202.93      241.05     13.57 o 
 -12   2   8       24.89       50.54      8.47 o 
 -11   2   8       94.65      124.22      8.68 o 
 -10   2   8       18.18       20.61      5.95 o 
  -9   2   8      893.06      792.21     14.82 o 
  -8   2   8      577.36      573.68     15.44 o 
  -7   2   8     1191.04     1162.25     18.65 o 
  -6   2   8        4.54        4.98      2.75 o 
  -5   2   8     1640.77     1657.06     21.41 o 
  -4   2   8       55.85       42.23      4.77 o 
  -3   2   8     6077.26     6097.50     72.01 o 
  -2   2   8     6052.01     6712.77     78.01 o 
  -1   2   8     2390.05     2403.15     31.47 o 
   0   2   8     5585.29     5875.34     52.71 o 
   1   2   8     8984.42     9904.79     86.06 o 
   2   2   8     1366.85     1552.12     18.19 o 
   3   2   8     6790.24     6974.34     63.61 o 
   4   2   8     3159.14     3060.02     32.24 o 
   5   2   8      196.58      184.72      7.24 o 
   6   2   8       87.90      100.17      5.79 o 
   7   2   8      334.57      289.15     11.38 o 
   8   2   8       39.63       44.11      5.87 o 
   9   2   8      171.46      175.30      9.90 o 
  10   2   8      290.37      292.54     12.87 o 
  11   2   8       77.92       92.29      9.21 o 
  12   2   8       29.94       40.97      9.06 o 
  13   2   8        1.39       14.64      8.59 o 
  14   2   8        5.72        5.39      8.51 o 
 -16   3   8        1.31       16.74     15.17 o 
 -15   3   8        8.94        6.39     12.31 o 
 -14   3   8       36.89       77.84     13.81 o 
 -13   3   8        1.01        9.91     10.11 o 
 -12   3   8       27.48       25.53      7.98 o 
 -11   3   8       41.91       40.17      7.39 o 
 -10   3   8      403.00      353.20     17.37 o 
  -9   3   8      424.57      375.60     11.18 o 
  -8   3   8      285.13      266.12     11.77 o 
  -7   3   8        0.86        2.35      3.34 o 
  -6   3   8      124.89       95.59      5.07 o 
  -5   3   8       22.52       33.47      3.83 o 
  -4   3   8        6.50       11.07      4.71 o 
  -3   3   8     1175.59     1183.20     21.27 o 
  -2   3   8     2847.81     3010.96     41.00 o 
  -1   3   8       16.35       18.25      2.65 o 
   0   3   8     3118.57     3115.22     30.91 o 
   1   3   8     1022.92     1058.50     13.93 o 
   2   3   8       36.65       46.49      3.68 o 
   3   3   8      562.36      603.46     13.30 o 
   4   3   8        3.15       16.13      4.04 o 
   5   3   8     1626.83     1637.78     23.42 o 
   6   3   8      165.08      137.64      7.84 o 
   7   3   8        6.84       14.26      4.18 o 
   8   3   8      175.86      161.41      9.25 o 
   9   3   8      220.42      211.45     10.78 o 
  10   3   8      144.20      135.05     10.28 o 
  11   3   8      164.67      163.10     11.47 o 
  12   3   8      169.74      144.66     11.60 o 
  13   3   8      136.93      150.37     13.53 o 
  14   3   8       47.76       62.59     10.70 o 
 -15   4   8       33.78       45.85     14.44 o 
 -14   4   8       47.27       51.27     13.73 o 
 -13   4   8       49.34       53.39     12.44 o 
 -12   4   8      460.30      431.55     32.59 o 
 -11   4   8       37.95       49.02     10.62 o 
 -10   4   8      268.52      280.63     16.96 o 
  -9   4   8       26.48       20.41      6.11 o 
  -8   4   8       24.01       31.40      5.78 o 
  -7   4   8      738.64      594.58     13.02 o 
  -6   4   8      384.04      375.85     10.15 o 
  -5   4   8     1240.36     1111.75     17.20 o 
  -4   4   8      175.42      217.35      9.73 o 
  -3   4   8     4974.53     5094.24     52.49 o 
  -2   4   8      126.44       93.34      5.16 o 
  -1   4   8      288.32      337.82      8.07 o 
   0   4   8     5590.75     5900.01     54.96 o 
   1   4   8      305.38      288.74      7.33 o 
   2   4   8     3379.26     3349.25     34.89 o 
   3   4   8      380.13      388.20     11.52 o 
   4   4   8        4.70        3.89      3.44 o 
   5   4   8      133.74      156.00      8.04 o 
   6   4   8      176.34      186.88      9.20 o 
   7   4   8        5.77        3.23      4.56 o 
   8   4   8       47.52       70.92      8.48 o 
   9   4   8      425.70      418.38     17.98 o 
  10   4   8        0.43       11.55      6.43 o 
  11   4   8      139.34      145.02     11.35 o 
  12   4   8       42.12       31.03      8.61 o 
  13   4   8       16.15       51.28     10.83 o 
  14   4   8       60.48       61.21     11.50 o 
 -15   5   8       23.22       32.03     14.41 o 
 -14   5   8        0.01        0.00     11.99 o 
 -13   5   8       95.71      121.53     15.57 o 
 -12   5   8      150.05      134.25     15.64 o 
 -11   5   8        9.90       14.94      9.80 o 
 -10   5   8      308.72      272.42     22.48 o 
  -9   5   8      180.76      182.48     15.03 o 
  -8   5   8       88.01       87.63     12.09 o 
  -7   5   8       16.38       35.84      7.59 o 
  -6   5   8      100.25      135.19     10.16 o 
  -5   5   8       10.75        5.85      4.11 o 
  -4   5   8      673.14      634.83     12.86 o 
  -3   5   8      176.95      189.25      9.30 o 
  -2   5   8     1407.44     1465.48     21.23 o 
  -1   5   8       23.00       41.28      3.88 o 
   0   5   8      959.72      809.79     14.34 o 
   1   5   8      273.11      266.17      8.04 o 
   2   5   8     1375.99     1300.75     18.33 o 
   3   5   8     1464.59     1292.59     21.52 o 
   4   5   8       10.79       23.35      4.81 o 
   5   5   8       83.17       82.07      7.06 o 
   6   5   8       40.96       33.30      5.84 o 
   7   5   8       72.73       82.43      7.79 o 
   8   5   8      158.17      181.67     10.52 o 
   9   5   8      300.25      304.84     13.60 o 
  10   5   8        0.18       12.49      6.83 o 
  11   5   8      459.22      487.92     17.94 o 
  12   5   8       49.66       34.40      8.75 o 
  13   5   8       15.01        6.06      8.08 o 
 -14   6   8        6.22        2.07     12.91 o 
 -13   6   8       36.22       33.84     13.63 o 
 -12   6   8        2.72        1.51     19.14 o 
 -11   6   8       25.40       25.56     12.42 o 
 -10   6   8      158.53      174.01     16.07 o 
  -9   6   8       39.87       81.59     12.71 o 
  -8   6   8     1030.99      953.62     30.51 o 
  -7   6   8       18.26       21.93      8.44 o 
  -6   6   8       45.88       16.95     10.77 o 
  -5   6   8        0.01        7.45      5.64 o 
  -4   6   8      103.79       86.72      8.58 o 
  -3   6   8       25.36       10.33      5.64 o 
  -2   6   8      444.86      407.98     11.01 o 
  -1   6   8      255.78      252.38     10.61 o 
   0   6   8        5.66       12.69      4.69 o 
   1   6   8      621.71      549.01     11.82 o 
   2   6   8       95.55      109.98      7.63 o 
   3   6   8      285.28      290.75     11.20 o 
   4   6   8      116.87      113.01      9.95 o 
   5   6   8       33.16       37.78      5.94 o 
   6   6   8       36.82       39.08      6.57 o 
   7   6   8       56.10       62.71      7.75 o 
   8   6   8       47.64       53.24     10.05 o 
   9   6   8        2.40        3.60      6.91 o 
  10   6   8        0.18        3.23      7.50 o 
  11   6   8        0.15       10.92      8.44 o 
  12   6   8        8.46       17.20      8.42 o 
 -13   7   8       61.12       83.43     16.40 o 
 -12   7   8       32.74       10.07     13.63 o 
 -11   7   8       91.57      107.64     16.17 o 
 -10   7   8       91.58       99.69     20.21 o 
  -9   7   8        1.52       25.94     10.84 o 
  -8   7   8       60.49       58.09     11.73 o 
  -7   7   8        0.16        0.00      8.31 o 
  -6   7   8      170.57      177.48     20.03 o 
  -5   7   8       36.11       28.06     16.24 o 
  -4   7   8       29.38       39.43      8.69 o 
  -3   7   8        7.84       11.19      7.26 o 
  -2   7   8       28.24       27.15      7.80 o 
  -1   7   8      113.91      138.48     12.37 o 
   0   7   8      559.35      541.53     13.53 o 
   1   7   8      281.16      255.21     11.42 o 
   2   7   8        4.70        2.27      5.92 o 
   3   7   8       54.40       74.57      7.47 o 
   4   7   8      508.46      487.21     14.13 o 
   5   7   8       15.51       42.41      7.42 o 
   6   7   8      388.85      409.19     18.79 o 
   7   7   8      275.64      237.66     12.66 o 
   8   7   8       57.91       54.31      8.78 o 
   9   7   8       15.65       34.50      8.47 o 
  10   7   8      212.90      232.08     14.08 o 
  11   7   8      136.35      112.91     11.44 o 
 -12   8   8       15.97       23.74     13.21 o 
 -11   8   8       13.68       24.17     12.76 o 
 -10   8   8      141.79      120.89     17.25 o 
  -9   8   8       76.81       40.13     15.90 o 
  -8   8   8        1.02        0.00     10.17 o 
  -7   8   8        4.77       11.01      9.92 o 
  -6   8   8       18.54        6.30      9.18 o 
  -5   8   8      153.14      156.16     15.17 o 
  -4   8   8       11.84       21.28      9.19 o 
  -3   8   8        1.61        1.73      7.16 o 
  -2   8   8       14.08       30.65      8.62 o 
  -1   8   8      121.57      124.95     11.88 o 
   0   8   8        7.63       18.47      8.82 o 
   1   8   8        0.74        1.25     12.24 o 
   2   8   8        2.16       14.31      6.40 o 
   3   8   8      563.80      542.88     17.95 o 
   4   8   8       28.76       34.78      8.07 o 
   5   8   8       13.15       32.42      8.33 o 
   6   8   8        1.46        5.25      8.04 o 
   7   8   8      137.48      118.58     11.71 o 
   8   8   8       53.23       36.64     10.13 o 
   9   8   8       13.75       10.69      8.26 o 
  10   8   8        1.09        7.58     12.33 o 
 -11   9   8        1.80        0.87     12.39 o 
 -10   9   8       70.65       73.36     15.30 o 
  -9   9   8        5.92        8.21     10.75 o 
  -8   9   8       11.74       38.00     21.43 o 
  -7   9   8        8.29       19.48     10.00 o 
  -6   9   8       31.69       14.98     15.33 o 
  -5   9   8        0.67        0.00     10.25 o 
  -4   9   8        0.24       11.36      9.66 o 
  -3   9   8       15.08       34.55     10.35 o 
  -2   9   8        4.98       19.30      9.22 o 
  -1   9   8        7.50       22.59      9.65 o 
   0   9   8        1.14        0.00      9.59 o 
   1   9   8        0.03       14.31     10.54 o 
   2   9   8      131.89      162.76     16.78 o 
   3   9   8      189.62      181.33     35.04 o 
   4   9   8       14.56       26.47     13.48 o 
   5   9   8       66.65       70.07     14.49 o 
   6   9   8       31.41       45.55     10.80 o 
   7   9   8        1.98        4.08      9.93 o 
   8   9   8        2.76        0.00     10.18 o 
   9   9   8       20.60       23.56     12.38 o 
  -9  10   8        3.49       31.45     13.90 o 
  -8  10   8        3.89       13.94     10.41 o 
  -7  10   8        3.76        0.00      9.24 o 
  -6  10   8       25.62       35.90     11.38 o 
  -5  10   8       48.46       78.82     17.88 o 
  -4  10   8        6.32       15.47     11.92 o 
  -3  10   8       34.51       13.31     13.06 o 
  -2  10   8        0.95       16.32     21.48 o 
  -1  10   8       46.81       55.86     16.41 o 
   0  10   8       48.38       67.17     13.51 o 
   1  10   8        0.01        3.88     11.89 o 
   2  10   8       57.68       34.29     12.35 o 
   3  10   8       75.62       76.96     19.20 o 
   4  10   8        1.77        6.32     15.89 o 
   5  10   8       31.76       38.86     18.07 o 
   6  10   8       24.54       19.12     20.64 o 
   7  10   8       13.80       14.34     20.79 o 
  -6  11   8       20.26       28.96     12.63 o 
  -5  11   8        8.16       25.86     17.57 o 
  -4  11   8       28.18        9.85     27.32 o 
  -3  11   8       16.27       28.48     27.75 o 
  -2  11   8       17.02       28.11     19.72 o 
  -1  11   8        0.12       17.49     14.00 o 
   0  11   8        7.61       13.36     17.62 o 
   1  11   8        5.79       11.16     14.55 o 
   2  11   8       67.65       51.55     16.40 o 
   3  11   8       44.85       25.66     25.02 o 
   4  11   8        9.25        0.00     21.83 o 
 -16   1   9        3.47       39.44     18.73 o 
 -15   1   9        1.00       16.56     11.16 o 
 -14   1   9       24.10       33.32      8.69 o 
 -13   1   9      287.05      279.92     28.70 o 
 -12   1   9      145.60      111.21     13.25 o 
 -11   1   9      161.45      159.94     11.33 o 
 -10   1   9      142.30      144.04      8.58 o 
  -9   1   9       37.63       25.86      4.65 o 
  -8   1   9        0.45        0.00      3.26 o 
  -7   1   9      967.65      887.68     21.52 o 
  -6   1   9        7.93        2.77      2.82 o 
  -5   1   9     3276.64     3565.44     34.53 o 
  -4   1   9        7.52       15.36      2.59 o 
  -3   1   9       72.26       82.88      4.62 o 
  -2   1   9      452.41      492.58     14.47 o 
  -1   1   9       19.84       25.61      2.12 o 
   0   1   9      459.14      490.25      8.32 o 
   1   1   9     6641.14     7046.11     62.84 o 
   2   1   9       12.93        3.61      2.28 o 
   3   1   9       34.01       31.06      3.61 o 
   4   1   9     5445.47     5710.91     57.64 o 
   5   1   9      114.10      148.56      6.73 o 
   6   1   9     2280.05     1958.89     24.52 o 
   7   1   9      319.97      258.53      8.92 o 
   8   1   9      255.39      232.44     10.02 o 
   9   1   9       52.17       79.49      7.45 o 
  10   1   9      585.80      540.77     15.05 o 
  11   1   9       55.10       58.35      9.61 o 
  12   1   9      430.79      427.08     17.65 o 
  13   1   9       94.76       80.22     10.27 o 
  14   1   9       46.86       63.89     10.14 o 
 -16   2   9        3.17        0.00     16.96 o 
 -15   2   9        0.26        0.00     12.79 o 
 -14   2   9       35.15       45.32     12.81 o 
 -13   2   9        0.01       12.73      9.90 o 
 -12   2   9      207.21      207.36     14.68 o 
 -11   2   9       90.82       84.32      7.53 o 
 -10   2   9      399.63      385.32     10.75 o 
  -9   2   9        3.85        0.00      3.94 o 
  -8   2   9      307.28      270.82     10.35 o 
  -7   2   9     1178.17     1135.33     18.28 o 
  -6   2   9      826.08      810.63     17.73 o 
  -5   2   9       41.82       51.94      4.20 o 
  -4   2   9      702.24      780.65     16.19 o 
  -3   2   9       43.54       63.59      5.42 o 
  -2   2   9       11.72       29.43      4.30 o 
  -1   2   9     1780.43     1722.75     24.76 o 
   0   2   9      500.46      467.68      7.76 o 
   1   2   9     3299.73     3094.84     30.97 o 
   2   2   9      836.61      917.33     13.01 o 
   4   2   9       32.93       34.97      3.79 o 
   5   2   9      597.31      570.04     11.15 o 
   6   2   9      139.31      144.01      6.85 o 
   7   2   9       35.86       52.23      5.97 o 
   8   2   9      221.13      245.41     11.31 o 
   9   2   9      180.50      187.06     11.00 o 
  10   2   9      161.51      182.10     11.75 o 
  11   2   9       25.84       43.11      8.27 o 
  12   2   9       40.86       64.05      9.78 o 
  13   2   9        1.64        3.50      7.89 o 
  14   2   9       31.42       31.58      9.44 o 
 -16   3   9        5.82       34.98     15.59 o 
 -15   3   9       10.99       19.75     18.64 o 
 -14   3   9       13.42        0.00     12.89 o 
 -13   3   9        4.74       18.09     11.08 o 
 -12   3   9      237.13      214.03     23.06 o 
 -11   3   9       26.71       34.95      9.45 o 
 -10   3   9      297.27      296.56     12.32 o 
  -9   3   9        1.01        2.61      4.80 o 
  -8   3   9       68.33       86.73      6.63 o 
  -7   3   9       30.54       32.97      4.40 o 
  -6   3   9       15.77       19.61      4.08 o 
  -5   3   9        2.53        9.83      3.25 o 
  -4   3   9      288.78      264.56     10.33 o 
  -3   3   9      680.26      798.46     19.77 o 
  -2   3   9      493.26      544.34     13.63 o 
  -1   3   9     1192.93     1193.45     30.60 o 
   0   3   9     3096.89     3347.63     33.08 o 
   1   3   9        0.65        9.14      2.59 o 
   2   3   9     1729.52     1798.96     21.26 o 
   3   3   9     1314.76     1340.05     17.79 o 
   4   3   9      192.94      215.72      7.32 o 
   5   3   9      382.14      356.18     10.65 o 
   6   3   9      116.91      123.22      8.19 o 
   7   3   9       54.42       51.90      5.91 o 
   8   3   9       92.07      101.09      7.78 o 
   9   3   9      414.52      384.18     13.68 o 
  10   3   9      370.61      402.74     15.22 o 
  11   3   9       44.64       48.03      8.40 o 
  12   3   9        8.01        6.30      7.14 o 
  13   3   9       14.55        5.51      7.92 o 
  14   3   9       63.11       84.97     14.21 o 
 -15   4   9       38.21       35.67     13.93 o 
 -14   4   9        3.87        1.83     11.71 o 
 -13   4   9        6.49       17.95     10.88 o 
 -12   4   9      372.55      389.09     21.12 o 
 -11   4   9       88.23       72.71     11.43 o 
 -10   4   9      332.12      259.39     16.72 o 
  -9   4   9      372.42      350.68     27.45 o 
  -8   4   9      272.00      265.93     13.34 o 
  -7   4   9      389.10      377.39     14.11 o 
  -6   4   9      732.54      659.77     13.19 o 
  -5   4   9      762.24      715.59     13.17 o 
  -4   4   9      260.01      212.46      8.47 o 
  -3   4   9       40.96       71.52      7.13 o 
  -2   4   9        1.46        4.30      4.77 o 
  -1   4   9     1425.97     1284.35     17.65 o 
   0   4   9      337.50      377.05      9.76 o 
   1   4   9      472.24      486.40      9.52 o 
   2   4   9      186.03      201.36      6.91 o 
   3   4   9        8.04       18.53      3.72 o 
   4   4   9      200.39      249.09      9.47 o 
   5   4   9      128.88      128.68      7.97 o 
   6   4   9      609.67      549.24     13.62 o 
   7   4   9       36.02       32.26      5.85 o 
   8   4   9        8.47        6.11      5.14 o 
   9   4   9        7.01        3.36      5.89 o 
  10   4   9      120.23      154.66     11.06 o 
  11   4   9      158.42      156.16     11.99 o 
  12   4   9       33.87       37.93      8.80 o 
  13   4   9       38.99       56.66      9.91 o 
 -15   5   9       37.08       41.36     14.91 o 
 -14   5   9        3.84        7.28     12.29 o 
 -13   5   9        5.35        9.79     11.77 o 
 -12   5   9       22.44       36.78     11.59 o 
 -11   5   9      116.89      111.49     13.54 o 
 -10   5   9      229.88      223.64     16.87 o 
  -9   5   9      617.36      553.44     22.19 o 
  -8   5   9       15.18       23.34     16.28 o 
  -7   5   9      194.93      212.37     14.93 o 
  -6   5   9      164.46      185.95     11.42 o 
  -5   5   9        0.03        2.91      4.72 o 
  -4   5   9      603.76      555.93     16.12 o 
  -3   5   9       20.99       18.25      4.65 o 
  -2   5   9      420.12      357.48     13.15 o 
  -1   5   9      543.13      503.00     11.12 o 
   0   5   9      162.42      169.23      6.80 o 
   1   5   9      484.06      450.11     12.41 o 
   2   5   9      168.29      188.09      7.37 o 
   3   5   9       11.84       14.06      4.28 o 
   4   5   9      608.28      568.18     14.15 o 
   5   5   9       30.29       30.23      5.63 o 
   6   5   9      190.78      189.59      9.96 o 
   7   5   9      356.71      365.39     13.05 o 
   8   5   9      121.19      112.24      9.32 o 
   9   5   9       42.09       53.91      8.05 o 
  10   5   9      236.43      238.70     13.50 o 
  11   5   9       16.25       34.37      8.51 o 
  12   5   9       13.56       17.74      7.93 o 
  13   5   9        3.07        5.71      8.12 o 
 -14   6   9        8.17       19.95     13.84 o 
 -13   6   9      111.15       89.53     15.66 o 
 -12   6   9      123.93      114.28     15.49 o 
 -11   6   9       33.38       50.02     12.23 o 
 -10   6   9      379.30      370.10     23.38 o 
  -9   6   9      552.07      541.52     22.77 o 
  -8   6   9      212.17      231.10     21.40 o 
  -7   6   9      115.14      109.31     12.47 o 
  -6   6   9        4.20       18.51      9.46 o 
  -5   6   9       42.39       43.18      7.13 o 
  -4   6   9       12.73        9.55      5.98 o 
  -3   6   9        8.54       17.47      6.11 o 
  -2   6   9      615.22      518.48     16.46 o 
  -1   6   9      922.81      942.88     16.81 o 
   0   6   9      145.83      128.11      7.56 o 
   1   6   9      616.50      555.41     11.81 o 
   2   6   9      154.55      145.43      7.75 o 
   3   6   9        8.68       16.01      4.89 o 
   4   6   9       80.53       92.26      7.89 o 
   5   6   9      287.17      276.10     11.32 o 
   6   6   9       13.41       26.17      6.19 o 
   7   6   9        0.10        7.70      6.08 o 
   8   6   9      227.01      244.33     14.67 o 
   9   6   9        0.02        9.53      7.30 o 
  10   6   9        0.22       13.79      7.67 o 
  11   6   9       20.21       24.73      8.61 o 
  12   6   9        7.20        8.81      8.07 o 
 -13   7   9        0.08        0.00     13.42 o 
 -12   7   9       51.07       49.13     14.20 o 
 -11   7   9        0.79       11.47     12.81 o 
 -10   7   9      192.08      223.47     19.35 o 
  -9   7   9        0.01       10.45     11.71 o 
  -8   7   9       13.93       26.37     10.16 o 
  -7   7   9       56.79       68.12     15.37 o 
  -6   7   9       55.12       22.37     14.28 o 
  -5   7   9      207.65      173.23     14.23 o 
  -4   7   9       52.66       62.95      8.54 o 
  -3   7   9        0.32        4.50      5.92 o 
  -2   7   9       33.80       16.63      7.22 o 
  -1   7   9      190.07      175.48     12.38 o 
   0   7   9       32.67       66.83      9.21 o 
   1   7   9       69.77       76.79      7.67 o 
   2   7   9      505.46      479.43     15.67 o 
   3   7   9        6.13       18.13      6.46 o 
   4   7   9      103.47      132.90     15.22 o 
   5   7   9      241.10      218.36     15.06 o 
   6   7   9       30.19       38.34      7.41 o 
   7   7   9       25.51       31.91      7.32 o 
   8   7   9       67.64       62.82      8.99 o 
   9   7   9       14.31       19.95     10.47 o 
  10   7   9       32.54       50.96      9.72 o 
  11   7   9       31.31       33.51      9.42 o 
 -12   8   9       70.44       36.89     14.88 o 
 -11   8   9      127.74      105.36     17.81 o 
 -10   8   9       17.32       32.67     13.37 o 
  -9   8   9       11.35        6.97     11.25 o 
  -8   8   9        8.02       13.78     10.45 o 
  -7   8   9       23.81       46.29     12.18 o 
  -6   8   9       65.70       56.46     17.74 o 
  -5   8   9      330.35      343.65     20.36 o 
  -4   8   9      130.09      176.25     21.36 o 
  -3   8   9        1.67       13.48     10.08 o 
  -2   8   9      191.73      194.15     14.26 o 
  -1   8   9       71.86       76.65     10.68 o 
   0   8   9       83.15      100.14     12.83 o 
   1   8   9      121.86      139.64     14.45 o 
   2   8   9       93.06       69.18     16.83 o 
   3   8   9      336.31      341.52     20.64 o 
   4   8   9       29.21       26.87      8.23 o 
   5   8   9      128.29      141.72     12.20 o 
   6   8   9        0.41        7.66      8.01 o 
   7   8   9        8.22       13.51      7.81 o 
   8   8   9        1.14        5.35      8.13 o 
   9   8   9        0.00        6.15      7.94 o 
  10   8   9        0.27        8.64      8.74 o 
 -10   9   9        1.18        9.99     15.12 o 
  -9   9   9       12.48        1.70     17.13 o 
  -8   9   9       39.29       25.49     13.43 o 
  -7   9   9        6.35       11.55     10.68 o 
  -6   9   9        2.56        0.00      9.75 o 
  -5   9   9        0.28        0.00     10.05 o 
  -4   9   9       25.78       11.86     10.66 o 
  -3   9   9       25.67       39.01     11.99 o 
  -2   9   9       14.97        9.02      9.88 o 
  -1   9   9       38.92       74.41     12.06 o 
   0   9   9      186.87      214.75     18.21 o 
   1   9   9      322.90      351.40     29.76 o 
   2   9   9       39.37       44.37     13.02 o 
   3   9   9      157.02      187.90     17.96 o 
   4   9   9       56.58      102.88     23.30 o 
   5   9   9       29.06       37.48     23.23 o 
   6   9   9       80.63       81.29     31.59 o 
   7   9   9       55.31       27.81     13.52 o 
   8   9   9        0.17        0.58     13.23 o 
  -8  10   9        0.15        0.00     10.06 o 
  -7  10   9        2.04        6.57     16.42 o 
  -6  10   9        0.11        5.53     10.02 o 
  -5  10   9        9.13        9.18     11.60 o 
  -4  10   9       20.55       38.18     12.95 o 
  -3  10   9       71.14       54.49     15.47 o 
  -2  10   9        2.48        9.80     26.22 o 
  -1  10   9       10.16       40.99     13.41 o 
   0  10   9       24.00       24.29     13.49 o 
   1  10   9       21.10       35.49     13.25 o 
   2  10   9        0.99       19.20     12.81 o 
   3  10   9        0.94       19.01     12.85 o 
   4  10   9       10.66       18.72     18.94 o 
   5  10   9        4.34       34.18     17.91 o 
   6  10   9       17.95       39.90     20.44 o 
   7  10   9        1.04        0.00     24.71 o 
  -5  11   9       19.14       32.72     23.23 o 
  -4  11   9       55.39       48.47     15.01 o 
  -3  11   9        4.92       30.30     13.97 o 
  -2  11   9       18.21        6.88     13.83 o 
  -1  11   9        1.08        0.00     27.94 o 
   0  11   9       10.38        7.88     18.26 o 
   1  11   9        4.89       15.74     15.02 o 
   2  11   9       12.54       33.01     14.65 o 
   3  11   9       23.52       27.47     18.83 o 
 -15   0  10      192.57      213.93     20.74 o 
 -14   0  10       29.17       38.05     13.24 o 
 -13   0  10       10.74       16.91      9.77 o 
 -12   0  10       21.33       26.11      8.93 o 
 -11   0  10      233.93      172.63     12.43 o 
 -10   0  10      133.93      163.15     11.56 o 
  -9   0  10      112.25      124.81      9.66 o 
  -8   0  10      699.30      726.91     17.96 o 
  -7   0  10      139.44      172.35      9.22 o 
  -6   0  10     4643.13     5154.74     68.37 o 
  -5   0  10       31.23       39.35      5.09 o 
  -4   0  10     1996.17     2166.79     60.53 o 
  -3   0  10    15769.91    17505.71    208.08 o 
  -2   0  10      920.95     1020.87     17.87 o 
  -1   0  10      702.13      801.43     15.37 o 
   0   0  10     5705.26     6267.36     79.68 o 
   1   0  10        0.90        2.26      4.20 o 
   2   0  10     1521.32     1549.40     30.02 o 
   3   0  10      858.30      799.67     17.66 o 
   4   0  10     1845.16     1911.98     32.41 o 
   5   0  10      435.27      392.75     13.07 o 
   6   0  10      720.95      727.13     19.02 o 
   7   0  10      187.02      194.65     11.74 o 
   8   0  10     1213.15     1057.22     25.52 o 
   9   0  10      693.23      613.80     32.17 o 
  10   0  10        0.10        7.95      8.25 o 
  11   0  10        2.73       27.88     14.43 o 
  12   0  10      725.55      671.88     38.49 o 
  13   0  10       90.34       86.60     16.69 o 
  14   0  10       12.06       28.97     12.96 o 
 -16   1  10       48.99       14.62     20.45 o 
 -15   1  10        0.40       19.59     12.37 o 
 -14   1  10       43.37       32.14     13.30 o 
 -13   1  10        4.91       19.40      7.82 o 
 -12   1  10      670.79      670.14     18.57 o 
 -11   1  10      117.79      118.84      8.21 o 
 -10   1  10      104.51       95.39      6.79 o 
  -9   1  10       11.22        1.79      4.04 o 
  -8   1  10      145.52      194.28      7.34 o 
  -7   1  10        9.23       16.45      3.68 o 
  -6   1  10      916.41      911.25     13.15 o 
  -5   1  10       17.71       12.42      2.77 o 
  -4   1  10     4101.97     3949.86     37.30 o 
  -3   1  10     1216.86     1195.84     17.66 o 
  -2   1  10       27.37       46.28      3.74 o 
  -1   1  10      170.55      200.02      4.93 o 
   0   1  10     1199.90     1260.19     17.74 o 
   1   1  10       58.37       31.49      3.01 o 
   2   1  10      323.38      402.98      8.26 o 
   3   1  10        0.03        2.20      2.69 o 
   4   1  10     1710.81     1727.64     22.78 o 
   5   1  10      403.52      385.21     16.35 o 
   6   1  10      411.08      368.18      9.86 o 
   7   1  10       37.07       30.05      4.52 o 
   8   1  10       52.64       38.06      5.73 o 
   9   1  10      430.76      428.54     13.23 o 
  10   1  10      511.97      455.13     14.41 o 
  11   1  10       10.34       42.59      8.49 o 
  12   1  10        1.06       16.24      7.05 o 
  13   1  10        4.15        7.71      7.11 o 
  14   1  10        0.11       16.15      8.36 o 
 -16   2  10       49.12       35.13     21.70 o 
 -15   2  10       41.24       43.84     16.80 o 
 -14   2  10      297.14      365.58     21.08 o 
 -13   2  10       79.21       93.76     12.94 o 
 -12   2  10       23.06       23.98      9.03 o 
 -11   2  10      565.31      483.22     16.16 o 
 -10   2  10       68.04       59.15     15.30 o 
  -9   2  10      196.80      190.35     15.14 o 
  -8   2  10     2009.08     1791.31     28.64 o 
  -7   2  10      391.08      355.44      8.63 o 
  -6   2  10        1.50        0.00      2.89 o 
  -5   2  10      170.60      174.37      7.55 o 
  -4   2  10      735.51      737.07     20.48 o 
  -3   2  10       43.75       44.95      5.25 o 
  -2   2  10      128.84      156.36      7.36 o 
  -1   2  10     1957.13     2072.14     26.83 o 
   0   2  10      183.84      175.05      6.18 o 
   1   2  10     1624.22     1400.32     17.98 o 
   2   2  10     1252.59     1496.13     18.47 o 
   3   2  10       58.13       76.51      4.71 o 
   4   2  10      386.34      404.95      9.86 o 
   5   2  10     1054.79      999.02     15.68 o 
   6   2  10      289.55      303.20      9.22 o 
   7   2  10      292.12      261.59     11.18 o 
   8   2  10       12.90       14.25      5.01 o 
   9   2  10      910.50      810.86     18.09 o 
  10   2  10      124.68      132.64     10.01 o 
  11   2  10        0.99        8.58      6.68 o 
  12   2  10        0.03        8.08      7.29 o 
  13   2  10        5.52        9.12      7.66 o 
  14   2  10        0.13        0.00      8.01 o 
 -16   3  10        7.36       14.84     15.00 o 
 -15   3  10       29.68       47.20     14.41 o 
 -14   3  10       29.35       27.51     12.70 o 
 -13   3  10        3.57       17.66     10.44 o 
 -12   3  10        0.01        5.14      9.30 o 
 -11   3  10       23.94       41.22     10.30 o 
 -10   3  10        1.45        0.14      6.84 o 
  -9   3  10      295.17      321.23     14.37 o 
  -8   3  10       74.06       74.25      8.54 o 
  -7   3  10      576.56      495.37     11.76 o 
  -6   3  10     2730.62     2376.57     49.01 o 
  -5   3  10      607.13      587.64     15.32 o 
  -4   3  10     3652.15     3647.37     49.41 o 
  -3   3  10       43.19       73.72      6.61 o 
  -2   3  10        0.28       15.49      4.19 o 
  -1   3  10       90.60      128.10      9.33 o 
   0   3  10       61.11       75.62      3.81 o 
   1   3  10     3991.02     4559.32     44.16 o 
   2   3  10      956.85      824.36     12.92 o 
   3   3  10      470.88      490.92      9.99 o 
   4   3  10      210.49      197.87      7.29 o 
   5   3  10      367.80      356.35     10.43 o 
   6   3  10        6.15        8.34      4.20 o 
   7   3  10      510.81      443.79     12.49 o 
   8   3  10      173.80      192.13     10.86 o 
   9   3  10      150.43      157.63     10.71 o 
  10   3  10      155.26      167.36     11.86 o 
  11   3  10       23.30       34.03      8.26 o 
  12   3  10        1.32        9.19      8.15 o 
  13   3  10        8.82       17.60      8.76 o 
  14   3  10        0.01       27.30     12.48 o 
 -15   4  10       41.76       64.57     15.83 o 
 -14   4  10       30.42       42.15     14.61 o 
 -13   4  10       15.22       13.22     10.66 o 
 -12   4  10       74.99       84.97     12.85 o 
 -11   4  10       73.90       55.11     11.56 o 
 -10   4  10        9.47       23.21      9.94 o 
  -9   4  10     1005.70      940.81     26.43 o 
  -8   4  10        9.75       17.33      7.30 o 
  -7   4  10        4.64        2.58      5.96 o 
  -6   4  10      329.72      324.54     13.18 o 
  -5   4  10        2.89       11.28      4.86 o 
  -4   4  10      419.65      369.00     12.88 o 
  -3   4  10      291.77      370.02     12.42 o 
  -2   4  10      641.91      670.05     18.50 o 
  -1   4  10        1.74        1.47      2.34 o 
   0   4  10        9.75       18.60      2.97 o 
   1   4  10      615.18      575.29     10.49 o 
   2   4  10       25.77       29.58      3.93 o 
   3   4  10      319.77      313.00      8.69 o 
   4   4  10      257.21      286.72      9.48 o 
   5   4  10        2.81       10.65      4.40 o 
   6   4  10        0.09        6.63      4.61 o 
   7   4  10      198.02      202.76     10.62 o 
   8   4  10       20.88       11.71      6.08 o 
   9   4  10      828.21      638.93     18.21 o 
  10   4  10      348.79      344.37     16.01 o 
  11   4  10      110.95      158.67     12.77 o 
  12   4  10       17.31       18.35      8.07 o 
  13   4  10        3.43       11.65      8.33 o 
 -15   5  10       65.79       74.71     20.15 o 
 -14   5  10        2.47        0.00     12.26 o 
 -13   5  10       18.16       31.81     12.35 o 
 -12   5  10        3.04        4.73     15.02 o 
 -11   5  10       88.37      101.66     14.07 o 
 -10   5  10       47.25       65.22     16.45 o 
  -9   5  10     2143.60     2048.73     43.54 o 
  -8   5  10      553.00      577.92     22.66 o 
  -7   5  10        0.06        1.40      7.39 o 
  -6   5  10        2.50        0.00     13.48 o 
  -5   5  10      102.60      102.28      8.82 o 
  -4   5  10        3.52        9.95      5.16 o 
  -3   5  10      391.82      404.62     14.20 o 
  -2   5  10     1120.79     1054.82     22.92 o 
  -1   5  10     2733.47     2522.64     30.74 o 
   0   5  10       37.28       54.95      4.44 o 
   1   5  10      249.96      254.53      7.90 o 
   2   5  10      482.31      441.27     10.05 o 
   3   5  10      366.66      370.64     10.59 o 
   4   5  10     1276.35     1119.49     19.54 o 
   5   5  10      729.78      659.80     16.15 o 
   6   5  10      408.56      400.58     16.10 o 
   7   5  10       34.64       31.14      6.90 o 
   8   5  10       84.54       75.51      8.35 o 
   9   5  10       22.38       44.83      7.86 o 
  10   5  10      574.59      503.67     17.43 o 
  11   5  10       91.71      104.63     11.05 o 
  12   5  10        3.31       14.67      8.37 o 
 -14   6  10       20.94       17.83     13.93 o 
 -13   6  10        2.08        2.89     12.98 o 
 -12   6  10       15.38       40.13     12.95 o 
 -11   6  10       70.99       81.23     14.62 o 
 -10   6  10       23.19       15.26     10.79 o 
  -9   6  10       56.73       80.27     13.04 o 
  -8   6  10       46.76       38.63     11.43 o 
  -7   6  10      147.48      145.31     14.21 o 
  -6   6  10        4.57       10.14      8.94 o 
  -5   6  10       10.85        3.95      5.63 o 
  -4   6  10       28.46       30.53      7.09 o 
  -3   6  10       30.51       41.72     14.07 o 
  -2   6  10       98.99       90.83      9.97 o 
  -1   6  10      294.48      295.50     14.05 o 
   0   6  10      306.38      327.47     14.20 o 
   1   6  10      342.67      299.63     10.22 o 
   2   6  10       51.32       64.94      5.99 o 
   3   6  10        8.75       20.60      5.26 o 
   4   6  10      501.06      457.73     13.28 o 
   5   6  10       26.31       28.08      6.49 o 
   6   6  10       86.62       95.77      9.47 o 
   7   6  10      116.34      139.95     10.03 o 
   8   6  10       67.55       84.14     12.15 o 
   9   6  10        1.70        3.02      7.48 o 
  10   6  10       11.82       22.09      8.60 o 
  11   6  10       24.06       34.77      8.89 o 
  12   6  10       46.16       33.10      9.11 o 
 -13   7  10       39.39       37.45     15.15 o 
 -12   7  10      237.00      227.60     21.04 o 
 -11   7  10       43.59       43.71     15.77 o 
 -10   7  10      282.00      278.98     21.33 o 
  -9   7  10        0.03        2.34     10.61 o 
  -8   7  10       56.04       32.17     10.89 o 
  -7   7  10        8.73       10.85      8.74 o 
  -6   7  10       19.98       12.09     12.74 o 
  -5   7  10      362.14      341.19     16.20 o 
  -4   7  10      410.90      372.32     29.91 o 
  -3   7  10       58.03       70.28      9.39 o 
  -2   7  10      124.99      138.48     11.34 o 
  -1   7  10     1546.97     1277.33     28.26 o 
   0   7  10     1524.10     1301.77     28.59 o 
   1   7  10      142.09      181.22     16.54 o 
   2   7  10      711.41      711.47     28.60 o 
   3   7  10        5.69       20.91      6.78 o 
   4   7  10      104.09      117.03      9.50 o 
   5   7  10        5.83        4.11      6.09 o 
   6   7  10      106.98      124.82     10.34 o 
   7   7  10      211.71      230.66     12.68 o 
   8   7  10      102.83      127.92     12.04 o 
   9   7  10       58.72       78.39     10.41 o 
  10   7  10      132.49      137.61     12.70 o 
  11   7  10       32.83       30.27      9.29 o 
 -12   8  10       38.93       19.03     15.84 o 
 -11   8  10        0.44        0.87     12.46 o 
 -10   8  10       40.68       39.02     15.11 o 
  -9   8  10        0.04        5.23     11.63 o 
  -8   8  10        1.07        0.00     10.38 o 
  -7   8  10        3.91       14.02     10.78 o 
  -6   8  10       35.53       36.83     16.46 o 
  -5   8  10        1.51        5.46      8.96 o 
  -4   8  10      186.71      146.65     42.27 o 
  -3   8  10       77.87       78.15     10.85 o 
  -2   8  10        4.68        1.51      7.73 o 
  -1   8  10       76.74       67.44     11.08 o 
   0   8  10       42.32       40.62     13.25 o 
   1   8  10       30.01       29.12     10.23 o 
   2   8  10      697.78      613.35     41.19 o 
   3   8  10       42.00       47.62     11.61 o 
   4   8  10       15.54       16.09     10.36 o 
   5   8  10        8.56       12.25     12.85 o 
   6   8  10        1.96       11.93     10.70 o 
   7   8  10        5.04        4.10      9.62 o 
   8   8  10       10.99       38.20     12.75 o 
   9   8  10        6.37       14.33      8.95 o 
  10   8  10        7.01       10.54      8.79 o 
 -10   9  10        7.33       16.46     14.40 o 
  -9   9  10        0.16        3.17     13.35 o 
  -8   9  10       22.45       46.48     14.03 o 
  -7   9  10       53.23       42.40     13.43 o 
  -6   9  10        3.52       28.43     19.18 o 
  -5   9  10        3.10        0.00     10.20 o 
  -4   9  10        1.54        0.00     10.62 o 
  -3   9  10      113.93      159.40     30.52 o 
  -2   9  10       70.17      110.71     22.59 o 
  -1   9  10       56.18       43.90     12.71 o 
   0   9  10      136.35      136.43     15.82 o 
   1   9  10      384.42      356.96     21.99 o 
   2   9  10       38.87       82.06     16.87 o 
   3   9  10       46.95       69.62     14.54 o 
   4   9  10       47.85       61.34     20.51 o 
   5   9  10       49.79       51.74     15.15 o 
   6   9  10        0.95       26.46     20.30 o 
   7   9  10        8.53       18.91     18.81 o 
   8   9  10       77.00       84.22     22.95 o 
  -8  10  10        0.04        0.00     10.80 o 
  -7  10  10        0.06       12.92     10.29 o 
  -6  10  10        6.53       19.41     14.04 o 
  -5  10  10       10.75       24.71     12.13 o 
  -4  10  10       10.83       32.65     12.79 o 
  -3  10  10       34.93       46.74     15.18 o 
  -2  10  10       34.19       33.93     23.27 o 
  -1  10  10       11.80        2.43     12.43 o 
   0  10  10       18.96        9.85     12.85 o 
   1  10  10      108.60       82.18     15.90 o 
   2  10  10       27.67       44.55     13.64 o 
   3  10  10        3.41       16.53     13.67 o 
   4  10  10        0.26       16.24     13.97 o 
   5  10  10        2.90       25.94     14.57 o 
   6  10  10       35.43       28.07     15.51 o 
  -5  11  10        2.02       38.62     15.19 o 
  -4  11  10       10.22        3.75     18.92 o 
  -3  11  10       12.18       13.71     20.91 o 
  -2  11  10       29.67       20.99     14.45 o 
  -1  11  10        6.30        1.00     23.03 o 
   0  11  10        0.27        0.00     17.40 o 
   1  11  10       16.70       11.27     16.76 o 
   2  11  10        0.00       18.65     14.61 o 
   3  11  10       20.67       27.63     17.62 o 
 -16   1  11      170.63      163.67     32.61 o 
 -15   1  11      130.09      139.06     19.13 o 
 -14   1  11      329.35      355.58     20.12 o 
 -13   1  11       19.96       36.92     10.64 o 
 -12   1  11        2.19       22.20      8.18 o 
 -11   1  11      422.90      413.93     11.84 o 
 -10   1  11      417.42      365.07     10.71 o 
  -9   1  11      202.03      206.35      8.26 o 
  -8   1  11       42.74       40.44      4.61 o 
  -7   1  11       31.47       37.23      4.24 o 
  -6   1  11      947.75      892.09     13.07 o 
  -5   1  11     1193.37     1162.37     14.80 o 
  -4   1  11     1375.76     1407.92     20.48 o 
  -3   1  11     1940.53     2053.58     26.58 o 
  -2   1  11       17.24       41.94      5.30 o 
  -1   1  11      247.65      304.02      6.32 o 
   0   1  11      574.29      574.58     12.58 o 
   1   1  11     3930.18     4334.44     44.50 o 
   2   1  11     1111.74     1238.61     16.40 o 
   3   1  11      341.88      321.57      7.98 o 
   4   1  11        4.72       22.31      4.62 o 
   5   1  11      454.48      498.65     11.41 o 
   6   1  11       73.21       68.47      5.55 o 
   7   1  11       84.71       89.07      6.46 o 
   8   1  11       28.26       46.90      6.17 o 
   9   1  11      238.94      234.42     11.32 o 
  10   1  11       12.03       11.35      6.52 o 
  11   1  11      160.04      149.73     11.79 o 
  12   1  11       54.69       78.60      9.56 o 
  13   1  11        0.00       14.66      7.40 o 
  14   1  11       45.85       52.30     16.13 o 
 -16   2  11        0.48       17.96     14.95 o 
 -15   2  11        1.33        9.44     12.33 o 
 -14   2  11       47.51       32.11     16.89 o 
 -13   2  11      221.61      242.10     26.31 o 
 -12   2  11        5.26        0.00      8.08 o 
 -11   2  11       13.80       20.84      7.51 o 
 -10   2  11      427.32      347.87     15.18 o 
  -9   2  11       28.79       20.87      6.70 o 
  -8   2  11       53.02       64.43      5.23 o 
  -7   2  11      316.64      332.77      8.38 o 
  -6   2  11       60.28       61.86      5.21 o 
  -5   2  11       51.61       56.74      6.08 o 
  -4   2  11      809.68      886.29     15.30 o 
  -3   2  11        0.17        2.43      3.71 o 
  -2   2  11     4903.54     5338.19     58.74 o 
  -1   2  11     2025.00     2399.63     30.61 o 
   0   2  11       48.78       71.56      3.75 o 
   1   2  11        0.28        6.13      2.59 o 
   2   2  11     2277.74     2201.89     25.01 o 
   3   2  11     1483.79     1555.03     20.01 o 
   4   2  11      410.40      373.56      9.07 o 
   5   2  11      267.61      274.30     10.55 o 
   6   2  11      265.07      291.34      9.45 o 
   7   2  11      126.86      109.32      7.98 o 
   8   2  11        3.76        6.84      4.97 o 
   9   2  11       41.82       61.90      7.45 o 
  10   2  11       31.82       54.00      8.42 o 
  11   2  11        0.06        8.63      6.83 o 
  12   2  11        7.24       14.66      7.82 o 
  13   2  11      177.10      176.40     13.14 o 
  14   2  11        1.94       23.43      8.49 o 
 -16   3  11        5.56        1.15     14.34 o 
 -15   3  11        3.38       14.73     13.67 o 
 -14   3  11       46.28       55.20     13.11 o 
 -13   3  11       40.59       47.07     11.62 o 
 -12   3  11        1.37       16.81      9.25 o 
 -11   3  11        0.03        1.49      8.29 o 
 -10   3  11       52.66       60.05      9.92 o 
  -9   3  11      139.45      103.68     10.18 o 
  -8   3  11     2314.63     2125.06     47.78 o 
  -7   3  11     1750.33     1605.72     43.21 o 
  -6   3  11      326.04      309.48     16.63 o 
  -5   3  11      154.05      184.95     11.86 o 
  -4   3  11       72.33       88.23      7.39 o 
  -3   3  11      126.32      144.38      8.56 o 
  -2   3  11        0.22        8.77      6.46 o 
  -1   3  11      112.78       78.21      8.11 o 
   0   3  11     1668.56     1485.28     17.97 o 
   1   3  11       16.62       30.79      3.49 o 
   2   3  11       50.75       70.56      4.69 o 
   3   3  11     1211.72     1207.14     17.23 o 
   4   3  11      316.82      282.18      8.49 o 
   5   3  11     2630.05     2433.14     31.84 o 
   6   3  11       49.05       52.93      5.97 o 
   7   3  11       22.52       32.01      6.09 o 
   8   3  11        5.31       20.46      7.40 o 
   9   3  11       63.38       63.44      7.79 o 
  10   3  11        7.98       14.87      6.78 o 
  11   3  11      115.17      118.15     10.47 o 
  12   3  11       27.47       21.09      7.95 o 
  13   3  11       10.69       23.44      8.83 o 
 -15   4  11        4.96       14.40     14.20 o 
 -14   4  11        2.66        0.59     12.12 o 
 -13   4  11      127.81      155.04     16.15 o 
 -12   4  11        9.00       21.73     10.33 o 
 -11   4  11      373.15      380.10     23.47 o 
 -10   4  11      212.38      218.97     16.37 o 
  -9   4  11       76.54       86.76     14.37 o 
  -8   4  11        3.36        0.00      8.97 o 
  -7   4  11        1.35       15.39      7.53 o 
  -6   4  11      559.51      484.61     17.52 o 
  -5   4  11      487.83      533.49     15.57 o 
  -4   4  11       44.80       72.15      7.67 o 
  -3   4  11        0.22        0.00      4.23 o 
  -2   4  11        3.35        7.62      4.40 o 
  -1   4  11      447.40      438.03     13.77 o 
   0   4  11        2.69        8.76      2.78 o 
   1   4  11        4.88        7.77      3.51 o 
   2   4  11      555.07      553.15     10.95 o 
   3   4  11       68.09       80.63      5.56 o 
   4   4  11      211.30      209.97      8.92 o 
   5   4  11      185.25      208.80      9.58 o 
   6   4  11      460.74      405.60     11.97 o 
   7   4  11       36.12       30.62      5.91 o 
   8   4  11       68.59       53.91      7.94 o 
   9   4  11        7.14       24.75      6.78 o 
  10   4  11      487.07      475.64     20.38 o 
  11   4  11      125.98      130.54     11.66 o 
  12   4  11        2.62       15.56      7.99 o 
  13   4  11       17.60        1.97      8.67 o 
 -15   5  11        0.00        2.91     13.74 o 
 -14   5  11        1.43       35.23     14.04 o 
 -13   5  11        8.02       19.64     12.60 o 
 -12   5  11      187.23      184.71     17.49 o 
 -11   5  11        4.97        0.00     14.02 o 
 -10   5  11        0.67        0.90      9.53 o 
  -9   5  11       92.92       84.71     12.32 o 
  -8   5  11      228.47      243.53     16.79 o 
  -7   5  11      182.22      181.09     12.49 o 
  -6   5  11       20.67        1.43      7.95 o 
  -5   5  11       55.16       72.95      9.98 o 
  -4   5  11       30.64       34.57      6.21 o 
  -3   5  11       29.19       30.13      6.39 o 
  -2   5  11        0.21        0.58      5.26 o 
  -1   5  11        4.69       10.01      5.39 o 
   0   5  11      197.00      191.27      8.92 o 
   1   5  11      105.94      140.18      6.34 o 
   2   5  11       17.49       14.49      3.93 o 
   3   5  11       24.65       39.63      6.41 o 
   4   5  11       59.71       65.87      7.34 o 
   5   5  11       24.93       27.23      5.88 o 
   6   5  11      169.16      164.61      9.60 o 
   7   5  11      556.46      456.75     19.67 o 
   8   5  11       47.13       64.56      8.97 o 
   9   5  11       99.35      118.42     11.26 o 
  10   5  11       46.96       57.23      9.83 o 
  11   5  11       26.39       28.57      9.81 o 
  12   5  11        0.22       15.63      9.02 o 
 -14   6  11       34.69       36.07     15.27 o 
 -13   6  11       18.53       30.79     14.36 o 
 -12   6  11       16.41       27.91     18.96 o 
 -11   6  11        7.97       17.90     13.05 o 
 -10   6  11       93.75      137.59     16.01 o 
  -9   6  11      117.05      139.71     14.91 o 
  -8   6  11       31.59       45.97     11.38 o 
  -7   6  11       38.29       23.56     10.05 o 
  -6   6  11      546.10      572.27     18.34 o 
  -5   6  11      160.17      193.07     12.28 o 
  -4   6  11       56.10       47.75     11.11 o 
  -3   6  11        2.18        5.24      5.34 o 
  -2   6  11       61.78       57.93      8.37 o 
  -1   6  11      358.25      326.73     14.24 o 
   0   6  11      318.14      313.16     14.58 o 
   1   6  11        4.98        5.77      5.79 o 
   2   6  11       82.40       88.83      8.70 o 
   3   6  11     1260.11     1131.64     20.10 o 
   4   6  11       47.45       68.49      7.20 o 
   5   6  11      295.36      264.86     11.50 o 
   6   6  11      140.10      158.72     10.28 o 
   7   6  11      269.86      320.67     18.71 o 
   8   6  11      103.41      102.67     10.77 o 
   9   6  11        5.86        1.10      8.64 o 
  10   6  11      145.43      141.46     20.06 o 
  11   6  11      175.39      178.11     14.05 o 
 -13   7  11       19.03       15.62     13.55 o 
 -12   7  11        1.42        5.27     18.83 o 
 -11   7  11        1.18        0.00     13.77 o 
 -10   7  11       15.91       34.22     13.21 o 
  -9   7  11       33.61       30.88     12.12 o 
  -8   7  11      119.45      125.74     14.91 o 
  -7   7  11        9.42        6.97      8.79 o 
  -6   7  11        4.77       21.40      8.34 o 
  -5   7  11       16.66       34.08      8.44 o 
  -4   7  11      243.71      244.63     14.59 o 
  -3   7  11       89.71      108.25     10.54 o 
  -2   7  11       23.82       28.68      7.07 o 
  -1   7  11       41.15       74.31      9.91 o 
   0   7  11     1202.95     1079.96     26.17 o 
   1   7  11        0.76        2.31      7.50 o 
   2   7  11      809.70      698.39     24.64 o 
   3   7  11      131.74      160.68     15.06 o 
   4   7  11       52.66       73.72     12.71 o 
   5   7  11        3.43        0.00      7.95 o 
   6   7  11        6.77        6.85      6.69 o 
   7   7  11        9.57       20.19      7.64 o 
   8   7  11       15.75       30.07     10.24 o 
   9   7  11        7.57       35.19      9.73 o 
  10   7  11        0.18       17.10      9.90 o 
 -12   8  11        5.77        0.00     16.01 o 
 -11   8  11       22.36       21.40     13.81 o 
 -10   8  11        3.83        1.75     11.50 o 
  -9   8  11       21.72       35.16     13.21 o 
  -8   8  11       10.16       15.02     11.72 o 
  -7   8  11        2.93       11.40     10.80 o 
  -6   8  11       24.78       31.00     10.80 o 
  -5   8  11        0.85       12.91      9.35 o 
  -4   8  11        0.16        0.00      6.93 o 
  -3   8  11        0.98       10.99      8.28 o 
  -2   8  11        0.24        6.28      7.47 o 
  -1   8  11       28.10       17.39      9.94 o 
   0   8  11      171.22      156.32     15.61 o 
   1   8  11      521.42      531.04     23.82 o 
   2   8  11      415.82      401.11     22.17 o 
   3   8  11       65.55       86.93     15.31 o 
   4   8  11        1.50       10.08     10.68 o 
   5   8  11       41.09       29.53     12.07 o 
   6   8  11       56.12       66.68     14.38 o 
   7   8  11        6.27       22.99     13.21 o 
   8   8  11        2.64       10.95     18.99 o 
   9   8  11        8.88        0.00     13.63 o 
 -10   9  11       73.20       52.61     16.85 o 
  -9   9  11       30.11       38.93     12.99 o 
  -8   9  11        0.40        9.06     11.56 o 
  -7   9  11        1.08        0.00     11.46 o 
  -6   9  11        2.59        6.53     15.68 o 
  -5   9  11       82.30       73.49     13.18 o 
  -4   9  11      243.76      258.82     24.03 o 
  -3   9  11        9.18       31.18     14.74 o 
  -2   9  11        3.73        0.00     10.81 o 
  -1   9  11       18.58        4.70     11.14 o 
   0   9  11       69.96       77.24     14.31 o 
   1   9  11        0.63       17.46     11.37 o 
   2   9  11        2.04       10.60     15.90 o 
   3   9  11        0.58       34.58     12.25 o 
   4   9  11       41.17       49.46     14.79 o 
   5   9  11       79.30      100.34     33.77 o 
   6   9  11        0.04        0.00     12.79 o 
   7   9  11        2.21        0.00     13.59 o 
   8   9  11       16.71       13.47     15.36 o 
  -8  10  11       11.24        9.52     14.52 o 
  -7  10  11        0.15        0.00     11.61 o 
  -6  10  11        0.06        5.56     21.22 o 
  -5  10  11       55.54       41.54     18.58 o 
  -4  10  11        2.93       22.68     13.60 o 
  -3  10  11        0.96       12.53     12.27 o 
  -2  10  11        0.53        0.10     23.32 o 
  -1  10  11        1.28       13.22     13.18 o 
   0  10  11        7.29       13.46     13.72 o 
   1  10  11       51.59       47.92     14.66 o 
   2  10  11        1.07       27.06     13.91 o 
   3  10  11       35.97       45.72     18.37 o 
   4  10  11        4.66       13.94     14.14 o 
   5  10  11        1.00       20.19     14.63 o 
   6  10  11        0.50        0.00     14.34 o 
  -4  11  11        1.23        0.00     13.84 o 
  -3  11  11        0.99       11.45     18.04 o 
  -2  11  11        1.10       14.60     17.96 o 
  -1  11  11       24.27       20.98     22.34 o 
   0  11  11       16.02       29.87     19.32 o 
   1  11  11        0.11       18.18     14.10 o 
   2  11  11       14.91       30.74     15.33 o 
 -14   0  12       74.06       82.85     28.61 o 
 -13   0  12       49.68       42.67     20.28 o 
 -12   0  12      113.19       76.35     11.28 o 
 -11   0  12       25.28       32.85      8.58 o 
 -10   0  12      472.50      426.16     16.43 o 
  -9   0  12       86.06       65.46      8.03 o 
  -8   0  12      137.98      150.37      9.66 o 
  -7   0  12      989.60      746.39     17.55 o 
  -6   0  12      979.07      830.00     17.87 o 
  -5   0  12      100.56      106.85      7.09 o 
  -4   0  12      222.16      261.69     13.37 o 
  -3   0  12     2076.38     2217.50     33.36 o 
  -2   0  12     2076.82     2207.69     33.35 o 
  -1   0  12       27.41       63.50      6.37 o 
   0   0  12     5352.15     5132.67     68.29 o 
   1   0  12     1614.90     1618.57     27.81 o 
   2   0  12      592.08      576.36     16.94 o 
   3   0  12     2753.11     2525.78     45.96 o 
   4   0  12     2466.94     2392.82     39.59 o 
   5   0  12      324.58      299.73     12.86 o 
   6   0  12       89.07      103.77      9.12 o 
   7   0  12      880.93      839.26     22.19 o 
   8   0  12       23.45       31.49      7.92 o 
   9   0  12     1071.61      964.80     32.67 o 
  10   0  12      108.71      103.13     14.29 o 
  11   0  12       70.06       74.31     14.71 o 
  12   0  12      178.79      114.71     15.72 o 
  13   0  12       98.64       91.75     19.85 o 
 -15   1  12       89.71       79.41     27.36 o 
 -14   1  12      210.06      234.48     18.14 o 
 -13   1  12        0.40        6.73      8.67 o 
 -12   1  12       46.89       65.21      9.69 o 
 -11   1  12       71.13       96.10     10.01 o 
 -10   1  12       20.51       23.21      6.07 o 
  -9   1  12      331.03      324.33      9.57 o 
  -8   1  12        9.55        6.86      4.04 o 
  -7   1  12       75.99       96.80      5.60 o 
  -6   1  12      968.12      936.85     13.61 o 
  -5   1  12     3915.52     3945.10     38.29 o 
  -4   1  12     1439.72     1486.49     21.74 o 
  -3   1  12      105.30      114.44      5.89 o 
  -2   1  12      107.18      129.55      6.14 o 
  -1   1  12        2.39       16.22      2.74 o 
   1   1  12      181.02      225.07      9.57 o 
   2   1  12      336.77      324.89      7.96 o 
   3   1  12        7.98        9.71      3.17 o 
   4   1  12       67.91       81.04      5.46 o 
   5   1  12       36.79       54.05      5.01 o 
   6   1  12      109.71      131.00      7.15 o 
   7   1  12      246.38      235.81      9.42 o 
   8   1  12      413.31      397.20     12.78 o 
   9   1  12       55.83       58.10      7.50 o 
  10   1  12       16.29       24.57      7.58 o 
  11   1  12       14.08       25.61      8.33 o 
  12   1  12        8.13        0.00      7.21 o 
  13   1  12        9.46       12.17      8.25 o 
 -16   2  12       27.05       18.04     14.57 o 
 -15   2  12        3.48        0.00     11.69 o 
 -14   2  12       22.64       39.84     15.34 o 
 -13   2  12      146.52      122.08     13.77 o 
 -12   2  12       62.62       85.67     12.25 o 
 -11   2  12       85.48      107.77     14.99 o 
 -10   2  12       11.03       15.56      7.21 o 
  -9   2  12       29.85       29.74      7.30 o 
  -8   2  12        9.56        7.87      5.65 o 
  -7   2  12      437.26      410.16     12.68 o 
  -6   2  12      263.12      262.23     11.67 o 
  -5   2  12     1044.20     1025.23     20.04 o 
  -4   2  12      290.98      326.09      9.16 o 
  -3   2  12     4031.98     3944.54     46.03 o 
  -2   2  12      782.16      709.09     17.65 o 
  -1   2  12      101.84       97.26      5.89 o 
   0   2  12      593.83      667.23     11.18 o 
   1   2  12      138.66      171.88      6.04 o 
   2   2  12      712.50      723.39     12.18 o 
   3   2  12      442.11      397.09      9.27 o 
   4   2  12      350.89      379.76      9.41 o 
   5   2  12     1218.41     1092.85     17.33 o 
   6   2  12      683.05      651.65     14.47 o 
   7   2  12       63.14       64.36     10.24 o 
   8   2  12      452.07      415.11     15.91 o 
   9   2  12      139.75      180.64     10.79 o 
  10   2  12      258.72      316.23     14.71 o 
  11   2  12      641.23      560.58     18.55 o 
  12   2  12      138.70      133.70     11.49 o 
  13   2  12        1.66        9.56      7.20 o 
 -15   3  12       38.10       72.63     15.83 o 
 -14   3  12        2.18       20.83     12.03 o 
 -13   3  12      188.03      198.51     16.64 o 
 -12   3  12      109.95      117.05     14.00 o 
 -11   3  12       16.93        8.56      9.42 o 
 -10   3  12     2158.23     1947.76     73.79 o 
  -9   3  12      113.52       75.74     16.36 o 
  -8   3  12        8.94       15.91      6.46 o 
  -7   3  12      691.92      612.30     27.15 o 
  -6   3  12       25.64       14.33      9.63 o 
  -5   3  12      259.55      269.72     13.02 o 
  -4   3  12        0.49        2.55      4.99 o 
  -3   3  12       72.24       77.47      7.12 o 
  -2   3  12       20.46       16.21      4.47 o 
  -1   3  12      508.28      510.38     15.25 o 
   0   3  12        1.64        5.98      2.49 o 
   1   3  12      105.07      105.49      5.15 o 
   2   3  12      632.76      679.25     11.96 o 
   3   3  12       71.58       77.92      5.33 o 
   4   3  12     1260.20     1047.82     21.82 o 
   5   3  12      205.43      230.16     12.81 o 
   6   3  12      182.62      209.38      9.75 o 
   7   3  12        3.11        4.74      4.80 o 
   8   3  12       31.60       22.53     10.22 o 
   9   3  12      134.68      148.31     10.62 o 
  10   3  12      366.82      395.29     16.72 o 
  11   3  12      116.33      141.93     11.34 o 
  12   3  12        1.58       19.73      7.34 o 
  13   3  12       34.45       61.06     12.21 o 
 -15   4  12       31.52       52.54     15.81 o 
 -14   4  12        0.61       12.06     12.98 o 
 -13   4  12       19.64       26.60     11.84 o 
 -12   4  12       81.75       66.62     12.90 o 
 -11   4  12       52.39       59.30     12.25 o 
 -10   4  12       94.38       92.88     12.78 o 
  -9   4  12      192.89      184.44     27.03 o 
  -8   4  12     1529.60     1337.22     28.16 o 
  -7   4  12     1313.92     1229.24     26.12 o 
  -6   4  12        2.21        9.95      8.35 o 
  -5   4  12       74.03       65.41      8.75 o 
  -4   4  12       33.31       52.74     10.31 o 
  -3   4  12        3.30       18.59      6.03 o 
  -2   4  12      566.41      540.43     17.35 o 
  -1   4  12     1389.54     1258.85     24.90 o 
   0   4  12     2098.73     1959.64     23.00 o 
   1   4  12      319.86      313.17      8.24 o 
   2   4  12       15.61       28.71      4.00 o 
   3   4  12      589.23      599.81     12.04 o 
   4   4  12     1023.77      899.33     16.97 o 
   5   4  12      116.28      131.28      8.21 o 
   6   4  12      334.00      309.66     11.62 o 
   7   4  12      292.75      273.02     11.89 o 
   8   4  12     1295.59     1098.37     22.15 o 
   9   4  12       31.02       47.88      7.71 o 
  10   4  12        8.10       16.96      7.45 o 
  11   4  12       16.00       32.87      7.93 o 
  12   4  12        5.80       24.57      8.59 o 
 -14   5  12       15.90       35.05     14.87 o 
 -13   5  12      138.71      169.88     18.50 o 
 -12   5  12       63.74      102.10     29.30 o 
 -11   5  12       84.47       81.00     13.66 o 
 -10   5  12      108.58      126.94     15.85 o 
  -9   5  12        0.80        5.86      9.69 o 
  -8   5  12      103.00      118.32     11.92 o 
  -7   5  12      214.71      242.17     14.00 o 
  -6   5  12     1773.55     1586.91     31.05 o 
  -5   5  12      182.52      198.47     15.49 o 
  -4   5  12      271.43      241.73     12.80 o 
  -3   5  12       68.28       62.73      7.58 o 
  -2   5  12      239.65      222.78     12.02 o 
  -1   5  12      142.86      119.89      9.64 o 
   0   5  12      398.00      367.64     13.60 o 
   1   5  12      161.59      164.97     10.79 o 
   2   5  12       17.86       18.89      4.08 o 
   3   5  12        7.06       17.98      4.74 o 
   4   5  12       96.34       96.35      7.35 o 
   5   5  12       16.34       21.54      8.46 o 
   6   5  12      233.66      202.67     10.65 o 
   7   5  12      181.75      176.04     10.58 o 
   8   5  12        0.05        3.99      6.15 o 
   9   5  12      140.70      161.74     12.00 o 
  10   5  12        4.24        0.00     10.76 o 
  11   5  12       31.62       26.98      9.75 o 
  12   5  12       24.18       15.54      9.42 o 
 -14   6  12       29.28       20.01     14.64 o 
 -13   6  12       38.31       41.27     14.22 o 
 -12   6  12       35.14       25.72     13.16 o 
 -11   6  12        3.34        7.39     11.64 o 
 -10   6  12       27.70       29.87     11.86 o 
  -9   6  12      358.01      359.10     21.10 o 
  -8   6  12       53.41       58.08     17.30 o 
  -7   6  12       76.05       85.29     13.16 o 
  -6   6  12       30.47       51.93      8.77 o 
  -5   6  12      309.24      302.04     15.15 o 
  -4   6  12        0.09       13.83      6.53 o 
  -3   6  12       78.15      115.69     11.14 o 
  -2   6  12        8.94       12.64      6.27 o 
  -1   6  12       82.45       94.05      9.97 o 
   0   6  12      174.56      183.02     12.33 o 
   1   6  12       12.34       34.00      8.01 o 
   2   6  12      152.98      181.55     14.78 o 
   3   6  12     1659.34     1425.97     34.84 o 
   4   6  12       87.38       95.75      7.84 o 
   5   6  12        0.58        7.80      5.21 o 
   6   6  12        9.39       23.41      6.53 o 
   7   6  12        1.22        0.00      6.42 o 
   8   6  12        4.08        9.46      7.82 o 
   9   6  12       58.41       90.18     11.09 o 
  10   6  12        5.06       36.70      9.65 o 
  11   6  12        6.67       14.52      8.87 o 
 -13   7  12       40.53       33.03     15.28 o 
 -12   7  12       56.99       67.32     16.11 o 
 -11   7  12      309.09      309.24     24.34 o 
 -10   7  12        8.25       18.13     13.99 o 
  -9   7  12        5.73        0.00     14.30 o 
  -8   7  12        7.48       28.35     10.82 o 
  -7   7  12       12.93       24.57     10.84 o 
  -6   7  12        4.87       13.14      9.04 o 
  -5   7  12      294.52      255.08     16.26 o 
  -4   7  12      340.34      341.60     16.81 o 
  -3   7  12      480.28      449.24     19.00 o 
  -2   7  12      820.84      730.76     21.68 o 
  -1   7  12      263.68      245.28     14.92 o 
   0   7  12      169.18      190.85     15.68 o 
   1   7  12      424.28      438.74     20.84 o 
   2   7  12      163.29      189.51     15.60 o 
   3   7  12        0.74       29.71      9.27 o 
   4   7  12        5.13       23.86     10.89 o 
   5   7  12       41.38       50.02     12.12 o 
   6   7  12       32.79       60.57     13.74 o 
   7   7  12       63.12       71.79     11.09 o 
   8   7  12       60.33       54.43     10.13 o 
   9   7  12       81.35       87.88     11.50 o 
  10   7  12       37.81       52.11     10.26 o 
 -11   8  12        5.87        0.00     15.14 o 
 -10   8  12       22.48       37.65     13.42 o 
  -9   8  12        8.13        0.00     14.11 o 
  -8   8  12       43.87       50.98     13.63 o 
  -7   8  12        0.17       11.34     10.87 o 
  -6   8  12       11.56       12.41      9.51 o 
  -5   8  12        0.30       12.42      9.81 o 
  -4   8  12       96.73      107.33     22.76 o 
  -3   8  12       69.64       86.33     11.26 o 
  -2   8  12       45.02       45.27      9.44 o 
  -1   8  12       49.95       62.58     14.38 o 
   0   8  12      517.56      471.75     23.41 o 
   1   8  12      103.38      147.18     20.41 o 
   2   8  12      105.45      113.88     14.56 o 
   3   8  12       53.97       75.70     19.47 o 
   4   8  12        6.53       30.46     12.03 o 
   5   8  12       19.97       22.41     13.41 o 
   6   8  12       51.75       74.38     15.52 o 
   7   8  12       27.41       39.12     15.17 o 
   8   8  12        0.58        3.29     18.29 o 
   9   8  12        0.51        0.00     16.25 o 
 -10   9  12       40.44       33.02     13.98 o 
  -9   9  12       23.36       31.38     14.75 o 
  -8   9  12       26.29       25.95     14.16 o 
  -7   9  12       21.44       25.51     19.63 o 
  -6   9  12       22.59       38.40     11.45 o 
  -5   9  12       36.69       58.00     13.97 o 
  -4   9  12      174.00      177.56     17.55 o 
  -3   9  12      141.79      127.80     13.77 o 
  -2   9  12      165.27      176.83     16.99 o 
  -1   9  12      100.13      128.59     16.06 o 
   0   9  12       85.06      110.12     16.16 o 
   1   9  12       52.90       62.71     24.42 o 
   2   9  12        0.37        6.77     11.43 o 
   3   9  12       11.84       22.63     12.81 o 
   4   9  12        0.00        3.01     12.20 o 
   5   9  12        0.89       10.47     13.13 o 
   6   9  12       33.42       38.42     14.29 o 
   7   9  12        4.54        0.00     14.52 o 
  -8  10  12        2.65        9.07     14.10 o 
  -7  10  12        4.34        0.00     12.62 o 
  -6  10  12        0.53        0.62     14.83 o 
  -5  10  12       35.71       29.89     13.44 o 
  -4  10  12       46.02       30.82     13.45 o 
  -3  10  12        1.44       11.68     27.54 o 
  -2  10  12        1.14        0.00     15.90 o 
  -1  10  12       32.77       28.56     13.79 o 
   0  10  12        7.37        9.69     13.31 o 
   1  10  12       28.29       20.87     24.25 o 
   2  10  12        3.14       27.31     14.95 o 
   3  10  12       42.95       54.79     15.53 o 
   4  10  12        4.50        0.00     13.33 o 
   5  10  12        5.63       15.20     16.74 o 
  -3  11  12        0.00        6.24     16.76 o 
  -2  11  12        0.31        5.71     22.53 o 
  -1  11  12        4.49       13.09     19.66 o 
   0  11  12        5.25        6.76     14.67 o 
   1  11  12        4.00        9.90     18.11 o 
 -15   1  13      137.10      151.87     33.49 o 
 -14   1  13       33.46       65.07     17.22 o 
 -13   1  13        1.06       21.39      9.06 o 
 -12   1  13      126.54      148.78     13.09 o 
 -11   1  13       95.85       87.55      9.55 o 
 -10   1  13       21.18        0.79      6.57 o 
  -9   1  13      993.67      858.26     18.00 o 
  -8   1  13       26.26       20.43      7.13 o 
  -7   1  13      291.65      274.82      8.98 o 
  -6   1  13      694.60      651.78     14.84 o 
  -5   1  13       26.67       37.34      3.68 o 
  -4   1  13      468.08      412.69     11.54 o 
  -3   1  13      541.75      630.41     12.89 o 
  -2   1  13      370.16      439.04      8.05 o 
  -1   1  13      190.88      203.65      5.91 o 
   0   1  13      487.66      459.55      8.94 o 
   1   1  13       35.46       52.20      4.37 o 
   2   1  13       12.39       23.39      3.55 o 
   3   1  13     1101.74     1023.86     15.73 o 
   4   1  13       73.20       95.65      5.97 o 
   5   1  13        5.60        6.98      3.84 o 
   6   1  13      333.23      309.85     10.26 o 
   7   1  13       49.17       66.15      7.17 o 
   8   1  13      239.43      230.51     11.09 o 
   9   1  13       49.49       56.47      7.62 o 
  10   1  13        6.58       17.56      7.07 o 
  11   1  13       17.43       35.57      7.95 o 
  12   1  13       42.18       60.56      9.84 o 
  13   1  13       38.79       24.46      8.66 o 
 -16   2  13        4.11        2.18     17.48 o 
 -15   2  13       23.08       27.46     13.54 o 
 -14   2  13       15.25       31.56     12.47 o 
 -13   2  13       42.06       39.06     13.33 o 
 -12   2  13       68.55       61.29     10.64 o 
 -11   2  13       44.01       75.16     10.85 o 
 -10   2  13       98.73       70.09     15.68 o 
  -9   2  13      601.35      525.70     18.55 o 
  -8   2  13      324.73      331.36     15.10 o 
  -7   2  13      278.17      295.55     14.19 o 
  -6   2  13      325.94      365.48     14.28 o 
  -5   2  13       40.94       66.38      7.30 o 
  -4   2  13        4.85        5.24      3.72 o 
  -3   2  13      188.43      229.59      9.42 o 
  -2   2  13      274.76      269.37      8.73 o 
  -1   2  13        8.31       17.14      3.83 o 
   0   2  13       33.86       34.69      4.44 o 
   1   2  13      525.40      515.98      9.92 o 
   2   2  13      399.93      414.47      9.41 o 
   3   2  13      627.02      632.14     12.03 o 
   4   2  13      922.22      902.33     15.32 o 
   5   2  13      629.86      552.46     12.22 o 
   6   2  13      357.06      347.93     11.37 o 
   7   2  13       39.88       36.68      5.99 o 
   8   2  13        3.24        5.63      5.09 o 
   9   2  13       43.67       33.60      7.10 o 
  10   2  13        0.24       10.75      8.01 o 
  11   2  13        9.14       17.21      7.76 o 
  12   2  13       89.55       82.53      9.90 o 
  13   2  13        0.16       15.70      8.25 o 
 -15   3  13       39.74       50.29     14.30 o 
 -14   3  13        0.68        9.26     13.29 o 
 -13   3  13        0.47       15.03      9.88 o 
 -12   3  13       56.34       46.31     14.86 o 
 -11   3  13      106.48      143.51     21.04 o 
 -10   3  13      759.56      659.49     44.60 o 
  -9   3  13      412.47      380.86     30.53 o 
  -8   3  13      208.27      211.51     16.91 o 
  -7   3  13       12.94       16.15      6.55 o 
  -6   3  13       34.60       34.78      7.72 o 
  -5   3  13        4.84        7.59      4.49 o 
  -4   3  13      129.65      130.37      8.98 o 
  -3   3  13        4.05        6.94      4.46 o 
  -2   3  13        0.01        3.96      4.22 o 
  -1   3  13      738.76      672.61     15.32 o 
   0   3  13       42.79       71.48      4.29 o 
   1   3  13       11.11        8.22      3.27 o 
   2   3  13      195.30      213.69      7.57 o 
   3   3  13        1.59        0.00      3.07 o 
   4   3  13       20.55       21.93      4.53 o 
   5   3  13       29.18       28.66      5.26 o 
   6   3  13       49.84       56.23      6.44 o 
   7   3  13      118.45      134.98      9.25 o 
   8   3  13      160.92      169.77     10.49 o 
   9   3  13        6.68        3.96      6.17 o 
  10   3  13       73.86       58.15      8.42 o 
  11   3  13       22.26       24.15      8.26 o 
  12   3  13       56.51       58.18      9.12 o 
 -15   4  13        6.21        0.20     16.57 o 
 -14   4  13        0.25        0.00     13.25 o 
 -13   4  13       85.19      106.86     21.91 o 
 -12   4  13      100.88      117.54     14.36 o 
 -11   4  13       13.14       15.61     10.38 o 
 -10   4  13      337.82      378.11     20.18 o 
  -9   4  13       57.11       72.58     10.35 o 
  -8   4  13      359.59      404.33     16.79 o 
  -7   4  13       22.38       43.27      8.62 o 
  -6   4  13      340.54      348.65     14.42 o 
  -5   4  13       88.82       94.07      9.02 o 
  -4   4  13       39.81       31.57      6.73 o 
  -3   4  13      345.66      363.95     13.43 o 
  -2   4  13      589.32      526.08     17.56 o 
  -1   4  13      791.48      710.76     18.24 o 
   0   4  13       28.80       37.42      5.17 o 
   1   4  13      598.61      516.61     11.78 o 
   2   4  13        9.26       11.62      3.69 o 
   3   4  13      148.48      167.75      7.57 o 
   4   4  13      143.21      152.76      8.41 o 
   5   4  13     1110.75     1022.72     19.24 o 
   6   4  13     1317.24     1121.87     21.23 o 
   7   4  13       78.18      100.51      8.85 o 
   8   4  13        4.31       18.51      9.22 o 
   9   4  13       58.33       67.56      8.80 o 
  10   4  13       50.50       57.22      8.75 o 
  11   4  13       10.45       14.18      7.50 o 
  12   4  13       74.02       83.58     10.38 o 
 -14   5  13       82.13       86.34     16.04 o 
 -13   5  13       72.15       94.62     15.71 o 
 -12   5  13       29.32       29.07     12.88 o 
 -11   5  13       25.51       23.07     11.83 o 
 -10   5  13       12.31       29.19     13.14 o 
  -9   5  13       12.36       16.91     10.57 o 
  -8   5  13        8.96       32.71      9.50 o 
  -7   5  13      142.40      158.76     17.11 o 
  -6   5  13       31.04       49.34      8.37 o 
  -5   5  13      372.59      356.23     15.00 o 
  -4   5  13       30.08       43.73      7.28 o 
  -3   5  13       69.32       55.15      7.37 o 
  -2   5  13      276.32      233.43     14.19 o 
  -1   5  13      354.31      322.03     14.00 o 
   0   5  13        8.56        8.21      5.81 o 
   1   5  13       67.25       76.13      8.79 o 
   2   5  13      230.01      227.11     14.75 o 
   3   5  13       60.17       67.42      6.94 o 
   4   5  13        9.99       16.01      5.15 o 
   5   5  13        3.28        7.11      5.11 o 
   6   5  13      257.42      254.01     12.95 o 
   7   5  13        1.67        5.33      5.91 o 
   8   5  13        3.94        8.32      6.28 o 
   9   5  13       12.62       22.08      7.46 o 
  10   5  13       25.92       39.52      8.55 o 
  11   5  13       17.99        4.22      8.20 o 
 -13   6  13        4.82        5.28     13.65 o 
 -12   6  13       37.99       21.50     13.88 o 
 -11   6  13      112.36      138.82     17.08 o 
 -10   6  13       38.46       31.95     23.92 o 
  -9   6  13        9.52        0.00     10.19 o 
  -8   6  13        4.49        3.90      9.76 o 
  -7   6  13      678.12      629.14     20.67 o 
  -6   6  13       15.52       13.00      7.33 o 
  -5   6  13      901.94      855.00     25.08 o 
  -4   6  13      571.83      540.89     18.02 o 
  -3   6  13      160.67      173.83     13.46 o 
  -2   6  13      541.66      475.69     16.61 o 
  -1   6  13      195.10      198.15     12.75 o 
   0   6  13      258.71      234.82     13.78 o 
   1   6  13     1884.11     1683.39     37.71 o 
   2   6  13      123.34      152.24     17.51 o 
   3   6  13        2.59       15.96      8.53 o 
   4   6  13       49.58       69.68     11.20 o 
   5   6  13       33.01       46.39      8.55 o 
   6   6  13        5.13       16.26      6.07 o 
   7   6  13      129.25      140.67     11.32 o 
   8   6  13       25.28       37.21      8.64 o 
   9   6  13      285.18      236.75     14.55 o 
  10   6  13       91.84       73.95     11.36 o 
  11   6  13        5.68       11.87      9.37 o 
 -12   7  13        0.61       33.50     14.87 o 
 -11   7  13       17.77       21.32     15.46 o 
 -10   7  13        0.27       16.44     13.82 o 
  -9   7  13        5.76       13.51     12.02 o 
  -8   7  13        2.85        0.00      9.90 o 
  -7   7  13        5.29       13.04     10.49 o 
  -6   7  13       17.56        9.59      9.69 o 
  -5   7  13      157.74      178.82     13.25 o 
  -4   7  13       36.79       37.27      8.67 o 
  -3   7  13       65.56       60.73      9.54 o 
  -2   7  13        7.11        6.75      7.34 o 
  -1   7  13      108.62      124.58     11.78 o 
   0   7  13      129.84      122.12     13.39 o 
   1   7  13      443.44      440.74     21.99 o 
   2   7  13       48.43       83.27     12.04 o 
   3   7  13       15.86       22.17     11.62 o 
   4   7  13       26.47       43.73     11.27 o 
   5   7  13        0.00        0.00     13.64 o 
   6   7  13       16.08       29.50     13.55 o 
   7   7  13       12.72       21.29     13.70 o 
   8   7  13       11.40       15.86     14.75 o 
   9   7  13        2.02       10.11     11.85 o 
  10   7  13       32.58       25.67     13.80 o 
 -11   8  13        1.14       19.52     16.40 o 
 -10   8  13      162.09      132.04     23.94 o 
  -9   8  13       43.69       36.97     13.05 o 
  -8   8  13       10.07        6.71     12.25 o 
  -7   8  13        0.38        9.34     18.95 o 
  -6   8  13        3.88        2.66      9.01 o 
  -5   8  13       34.63       48.77     10.84 o 
  -4   8  13       11.58        5.91      8.51 o 
  -3   8  13      189.19      213.01     15.35 o 
  -2   8  13      118.18      149.56     13.77 o 
  -1   8  13      203.34      209.68     19.97 o 
   0   8  13      259.07      253.77     19.01 o 
   1   8  13       15.43       18.30      9.77 o 
   2   8  13       97.72      105.77     14.32 o 
   3   8  13       26.14       32.11     12.35 o 
   4   8  13        4.86        0.77     12.53 o 
   5   8  13       54.18       53.39     19.34 o 
   6   8  13       96.91      121.72     17.25 o 
   7   8  13       19.56       34.85     19.71 o 
   8   8  13       20.80       32.94     17.73 o 
  -9   9  13        0.13        3.76     13.47 o 
  -8   9  13        9.73        0.00     16.61 o 
  -7   9  13       11.35        7.10     12.58 o 
  -6   9  13        9.99       27.33     12.99 o 
  -5   9  13       10.71       17.23     10.35 o 
  -4   9  13       31.08       26.52     12.02 o 
  -3   9  13        4.88       14.17     10.09 o 
  -2   9  13       49.31       55.55     12.46 o 
  -1   9  13      226.92      220.65     19.27 o 
   0   9  13        0.75       29.52     12.67 o 
   1   9  13       14.14       17.84     12.74 o 
   2   9  13       12.97       35.77     13.75 o 
   3   9  13        3.91       17.66     13.27 o 
   4   9  13       30.03       21.40     13.52 o 
   5   9  13       11.32       18.71     14.14 o 
   6   9  13        3.17        8.64     19.55 o 
   7   9  13        1.74        0.00     16.73 o 
  -7  10  13        0.21        2.69     16.20 o 
  -6  10  13        2.12       29.81     11.14 o 
  -5  10  13       55.74       53.93     11.53 o 
  -4  10  13        8.41       18.50     10.73 o 
  -3  10  13        6.05        0.00     19.12 o 
  -2  10  13       21.23        4.74     17.73 o 
  -1  10  13       79.30       89.69     17.37 o 
   0  10  13       28.69       53.60     16.72 o 
   1  10  13       15.54       12.38     14.61 o 
   2  10  13       41.31       54.89     22.60 o 
   3  10  13        6.00       14.33     18.63 o 
   4  10  13        1.21       16.70     14.97 o 
 -14   0  14       79.90       26.41     27.51 o 
 -13   0  14        8.46       62.18     24.53 o 
 -12   0  14       24.29       48.66     22.09 o 
 -11   0  14      207.84      211.98     21.03 o 
 -10   0  14       15.98       13.83     10.63 o 
  -9   0  14      718.20      601.78     27.60 o 
  -8   0  14     1314.38     1220.56     25.04 o 
  -7   0  14     3009.06     2671.96     77.28 o 
  -6   0  14      173.02      205.46     10.10 o 
  -5   0  14     3386.87     3255.46     76.27 o 
  -4   0  14     3682.47     3718.02     52.35 o 
  -3   0  14      320.05      288.38      9.92 o 
  -2   0  14      991.98     1054.26     20.40 o 
  -1   0  14      562.51      693.85     16.18 o 
   0   0  14       88.96      140.96      8.26 o 
   1   0  14      338.23      370.08     12.17 o 
   2   0  14     2851.87     2725.09     43.04 o 
   3   0  14      659.95      668.03     31.42 o 
   4   0  14     1707.69     1536.54     30.45 o 
   5   0  14     2564.56     2401.81     42.17 o 
   6   0  14       16.22       18.66      6.58 o 
   7   0  14      249.23      251.75     22.20 o 
   8   0  14      742.92      683.88     22.07 o 
   9   0  14        2.45        9.95      8.78 o 
  10   0  14      412.61      420.02     24.24 o 
  11   0  14      100.32      125.98     15.79 o 
  12   0  14        6.71       25.89      9.79 o 
  13   0  14       56.31       91.96     24.75 o 
 -15   1  14        0.02        0.00     24.45 o 
 -14   1  14       29.55       69.90     18.70 o 
 -13   1  14        9.43       43.25     12.53 o 
 -12   1  14       60.37       62.84     22.06 o 
 -11   1  14       89.81       75.97      9.50 o 
 -10   1  14        6.28        0.00      6.64 o 
  -9   1  14       70.42       78.36      8.43 o 
  -8   1  14      414.81      364.36     14.28 o 
  -7   1  14        2.80        6.92      4.70 o 
  -6   1  14      234.87      231.69      9.27 o 
  -5   1  14      309.63      316.91     13.09 o 
  -4   1  14      390.36      389.02     10.56 o 
  -3   1  14        0.08        5.97      3.43 o 
  -2   1  14       60.13       73.98      4.17 o 
  -1   1  14      558.14      585.29     10.24 o 
   0   1  14      495.30      484.33      9.56 o 
   1   1  14        6.39        0.97      2.80 o 
   2   1  14       44.10       73.78      5.98 o 
   3   1  14       63.93       84.72      5.67 o 
   4   1  14      606.37      564.74     13.21 o 
   5   1  14     1292.85     1214.65     20.32 o 
   6   1  14      888.50      800.05     15.47 o 
   7   1  14      473.79      433.74     12.72 o 
   8   1  14        7.02       22.50      5.97 o 
   9   1  14      331.37      359.58     14.30 o 
  10   1  14       64.17       59.73      8.90 o 
  11   1  14       31.74       49.97      8.15 o 
  12   1  14        0.33        6.59      6.56 o 
  13   1  14       10.88       14.29      9.57 o 
 -16   2  14       25.06       22.99     18.22 o 
 -15   2  14      118.22       72.51     42.05 o 
 -14   2  14       70.13       59.63     33.43 o 
 -13   2  14        8.14       13.46      9.94 o 
 -12   2  14       77.64      112.67     12.85 o 
 -11   2  14       78.11       45.17      8.61 o 
 -10   2  14        5.14       11.21      7.35 o 
  -9   2  14     1213.57     1153.93     29.39 o 
  -8   2  14      524.15      506.94     23.91 o 
  -7   2  14      131.84      160.85     11.55 o 
  -6   2  14     1391.81     1221.68     26.56 o 
  -5   2  14      293.65      325.40     12.21 o 
  -4   2  14      211.81      196.86     10.18 o 
  -3   2  14     2067.98     1937.65     27.53 o 
  -2   2  14     1034.35      892.63     16.62 o 
  -1   2  14     1661.79     1538.78     23.74 o 
   0   2  14     2261.34     2156.34     26.13 o 
   1   2  14      195.86      197.04      7.10 o 
   2   2  14      946.29      853.87     14.18 o 
   3   2  14      928.00      862.95     14.78 o 
   4   2  14       20.05       25.98      4.52 o 
   5   2  14      373.72      331.91     10.10 o 
   6   2  14      874.66      710.59     15.92 o 
   7   2  14      606.68      515.26     15.29 o 
   8   2  14      144.45      182.09     10.50 o 
   9   2  14        7.24        7.14      6.32 o 
  10   2  14       13.36       13.97      7.08 o 
  11   2  14       24.49       18.86      9.49 o 
  12   2  14        2.16       19.47      7.44 o 
 -15   3  14       35.39       28.24     13.39 o 
 -14   3  14       41.23       30.96     12.79 o 
 -13   3  14       39.63       27.76     11.60 o 
 -12   3  14       71.51       90.17     12.94 o 
 -11   3  14      100.59       90.90     14.15 o 
 -10   3  14        0.69       10.86      8.61 o 
  -9   3  14      158.61      159.81     11.83 o 
  -8   3  14      194.86      218.58     12.79 o 
  -7   3  14      189.53      185.13     12.81 o 
  -6   3  14      243.96      252.20     17.53 o 
  -5   3  14       46.07       65.85      8.21 o 
  -4   3  14       75.99       82.61      7.74 o 
  -3   3  14       42.47       63.37      7.32 o 
  -2   3  14      832.48      718.33     23.03 o 
  -1   3  14      101.66      113.82      7.59 o 
   0   3  14      377.91      372.46     11.12 o 
   1   3  14      233.04      238.01      7.61 o 
   2   3  14     1022.26     1017.30     15.99 o 
   3   3  14       57.80       80.44      5.70 o 
   4   3  14       22.84       14.49      4.18 o 
   5   3  14      195.07      195.79     11.46 o 
   6   3  14     1309.42     1144.58     21.13 o 
   7   3  14     1071.05      964.88     19.96 o 
   8   3  14       18.93       26.57      6.65 o 
   9   3  14       89.97      101.19      9.63 o 
  10   3  14        3.10       10.52      6.95 o 
  11   3  14       29.04       36.82      8.25 o 
  12   3  14      183.44      196.04     13.94 o 
 -15   4  14        1.04       21.79     14.86 o 
 -14   4  14       41.77       52.74     14.35 o 
 -13   4  14       70.13       67.38     13.57 o 
 -12   4  14       78.55      100.83     13.99 o 
 -11   4  14      341.19      313.85     27.33 o 
 -10   4  14      496.96      507.44     25.79 o 
  -9   4  14      164.92      186.68     14.73 o 
  -8   4  14      333.98      336.70     20.63 o 
  -7   4  14       12.53        8.98      6.89 o 
  -6   4  14       61.88       72.35      8.64 o 
  -5   4  14      345.42      327.17     14.26 o 
  -4   4  14     1299.55     1162.27     24.78 o 
  -3   4  14      227.43      241.58     12.34 o 
  -2   4  14       81.46       47.73     13.65 o 
  -1   4  14      275.68      275.12     12.80 o 
   0   4  14        0.05        0.89      4.74 o 
   1   4  14      677.45      632.01     15.48 o 
   2   4  14     1052.60      929.62     19.32 o 
   3   4  14      487.17      454.41     11.71 o 
   4   4  14        0.18        8.97      4.58 o 
   5   4  14       71.72       76.41      7.36 o 
   6   4  14       69.31       68.75      7.29 o 
   7   4  14      474.04      472.18     14.91 o 
   8   4  14       12.48       14.20      6.23 o 
   9   4  14       16.28       27.89      7.49 o 
  10   4  14       53.12       58.09      9.78 o 
  11   4  14       42.54       54.94      9.63 o 
  12   4  14       50.51       61.17      9.95 o 
 -14   5  14       45.69       37.06     14.89 o 
 -13   5  14        0.01       35.19     13.06 o 
 -12   5  14        6.42       18.31     12.20 o 
 -11   5  14       56.42       62.62     13.18 o 
 -10   5  14        1.31        7.30     10.62 o 
  -9   5  14        2.96        5.80     10.06 o 
  -8   5  14     1059.70      906.57     24.37 o 
  -7   5  14        4.60       29.32      8.65 o 
  -6   5  14       13.38        7.15      6.62 o 
  -5   5  14        0.97        9.72      5.97 o 
  -4   5  14      307.27      319.14     15.63 o 
  -3   5  14       27.49       21.84      6.18 o 
  -2   5  14       11.14       17.45      5.79 o 
  -1   5  14       49.69       64.95      7.88 o 
   0   5  14       48.03       69.75      8.33 o 
   1   5  14      339.49      289.16     14.26 o 
   2   5  14     1003.18      895.61     25.99 o 
   3   5  14       46.44       59.97      8.30 o 
   4   5  14       11.16        8.64      8.61 o 
   5   5  14        0.66        6.23      5.39 o 
   6   5  14       55.35       56.08      7.16 o 
   7   5  14        0.96       12.38      6.23 o 
   8   5  14      174.39      173.29     11.86 o 
   9   5  14      186.70      195.21     12.89 o 
  10   5  14      176.35      194.88     12.97 o 
  11   5  14       41.97       34.45      9.12 o 
 -13   6  14       72.96       84.91     35.97 o 
 -12   6  14       11.35        9.55     12.74 o 
 -11   6  14        5.95       19.51     12.43 o 
 -10   6  14       29.33       27.26     12.98 o 
  -9   6  14      178.90      205.45     18.71 o 
  -8   6  14      191.00      181.42     18.16 o 
  -7   6  14      149.10      116.98     14.76 o 
  -6   6  14      181.83      210.43     13.73 o 
  -5   6  14      614.58      610.03     20.97 o 
  -4   6  14        1.70       10.07      8.61 o 
  -3   6  14       78.06       51.04      8.15 o 
  -2   6  14      105.90       91.61     10.32 o 
  -1   6  14      111.83      111.39     10.67 o 
   0   6  14       23.27       22.67      7.70 o 
   1   6  14      381.93      402.21     19.93 o 
   2   6  14      700.41      712.99     25.68 o 
   3   6  14      205.25      192.26     15.78 o 
   4   6  14       34.00       26.77     10.80 o 
   5   6  14       26.02       21.50     10.11 o 
   6   6  14      102.84       85.11     11.27 o 
   7   6  14        6.96        0.00      8.55 o 
   8   6  14       18.88       20.69      9.79 o 
   9   6  14        0.92       24.24      8.37 o 
  10   6  14        9.14       19.26      9.37 o 
 -12   7  14       31.28       24.43     16.68 o 
 -11   7  14       18.99       22.81     15.47 o 
 -10   7  14        2.06       20.87     13.86 o 
  -9   7  14        1.18       11.47     12.46 o 
  -8   7  14        5.18        3.10     11.79 o 
  -7   7  14        5.06       15.65     19.85 o 
  -6   7  14       39.63       49.58      9.50 o 
  -5   7  14      275.21      297.21     17.94 o 
  -4   7  14       89.31      121.30     18.28 o 
  -3   7  14        5.12       10.01      7.82 o 
  -2   7  14        4.03        8.82      7.79 o 
  -1   7  14       25.47       43.19      9.27 o 
   0   7  14        8.72       34.91     10.18 o 
   1   7  14      638.15      545.11     23.45 o 
   2   7  14      101.09      119.16     13.92 o 
   3   7  14        0.06       19.20      9.71 o 
   4   7  14        2.73       12.60      9.48 o 
   5   7  14       11.21       13.45     12.03 o 
   6   7  14        9.62       19.27     11.65 o 
   7   7  14       11.82       31.37     14.18 o 
   8   7  14        1.45       36.27     16.25 o 
   9   7  14       33.38       14.65     16.94 o 
 -11   8  14       47.39       67.37     18.38 o 
 -10   8  14       24.43       27.59     16.44 o 
  -9   8  14       26.88       10.66     15.37 o 
  -8   8  14       11.04       19.79     12.23 o 
  -7   8  14        0.25        4.13     14.61 o 
  -6   8  14       12.85       13.55     10.49 o 
  -5   8  14       15.67       30.31     10.24 o 
  -4   8  14       34.03       21.11     13.63 o 
  -3   8  14       10.70       14.59      8.76 o 
  -2   8  14       66.09       83.59     16.42 o 
  -1   8  14      228.48      208.16     17.65 o 
   0   8  14       26.48       20.63     10.88 o 
   1   8  14       57.36       60.09     12.24 o 
   2   8  14       22.53       41.77     11.37 o 
   3   8  14       46.25       55.87     12.66 o 
   4   8  14        5.71        0.00     10.71 o 
   5   8  14        5.56        9.37     12.30 o 
   6   8  14        3.88        0.00     12.18 o 
   7   8  14       28.00       31.77     17.00 o 
   8   8  14       21.63       29.86     18.18 o 
  -9   9  14        0.01        0.00     11.96 o 
  -8   9  14        1.26        0.00     12.51 o 
  -7   9  14        5.78        9.66     13.37 o 
  -6   9  14        1.02       13.49      9.50 o 
  -5   9  14        4.08       18.67     10.05 o 
  -4   9  14        5.26       45.06     14.27 o 
  -3   9  14       19.30       36.89     14.65 o 
  -2   9  14        4.33       23.72     11.10 o 
  -1   9  14       99.58      120.64     15.94 o 
   0   9  14       93.75       88.15     13.47 o 
   1   9  14        6.53        1.18     10.85 o 
   2   9  14        4.12       42.85     14.36 o 
   3   9  14        2.97       24.42     14.17 o 
   4   9  14       11.94       10.13     14.52 o 
   5   9  14        4.53        8.06     13.68 o 
   6   9  14        0.00        2.11     15.05 o 
  -6  10  14       15.66       25.05     14.05 o 
  -5  10  14        3.15        1.81     10.32 o 
  -4  10  14        0.25       12.48     10.58 o 
  -3  10  14        6.04       67.28     27.51 o 
  -2  10  14        6.12       35.39     14.71 o 
  -1  10  14      107.86      113.52     18.22 o 
   0  10  14      102.32       87.32     17.60 o 
   1  10  14       30.81       35.01     14.76 o 
   2  10  14       18.42       26.56     15.03 o 
   3  10  14        3.18        8.27     14.24 o 
 -15   1  15        0.02        6.45     25.00 o 
 -14   1  15        4.54       31.84     24.92 o 
 -13   1  15       23.02       58.10     13.60 o 
 -12   1  15        0.42       17.47     10.41 o 
 -11   1  15      122.26       94.78     18.40 o 
 -10   1  15      265.57      250.97     15.00 o 
  -9   1  15        6.65       17.32      6.80 o 
  -8   1  15     1040.28      953.81     22.85 o 
  -7   1  15      104.76      131.56      8.23 o 
  -6   1  15      101.13      102.40      7.27 o 
  -5   1  15      304.08      321.68     15.04 o 
  -4   1  15      363.94      389.36     11.00 o 
  -3   1  15     1077.75     1003.82     17.84 o 
  -2   1  15       29.58       31.09      3.26 o 
  -1   1  15        1.01       11.24      2.96 o 
   0   1  15      289.45      256.84      7.52 o 
   1   1  15      417.19      390.19     10.55 o 
   2   1  15      331.36      290.64      8.64 o 
   3   1  15      879.11      815.21     14.55 o 
   4   1  15       12.73       19.37      4.41 o 
   5   1  15     1019.71      808.45     16.34 o 
   6   1  15      728.77      618.45     13.99 o 
   7   1  15      164.86      152.53      9.54 o 
   8   1  15      496.39      442.19     14.26 o 
   9   1  15        4.51        7.35      6.70 o 
  10   1  15       72.49       96.80     10.22 o 
  11   1  15       75.86       77.05      9.54 o 
  12   1  15      146.71      125.21     10.93 o 
 -15   2  15       16.68       32.91     53.49 o 
 -14   2  15       49.52       68.46     19.19 o 
 -13   2  15       37.98       67.95     17.79 o 
 -12   2  15       26.76       33.27      9.05 o 
 -11   2  15      132.84      157.95     15.04 o 
 -10   2  15      103.57      101.31     10.80 o 
  -9   2  15      126.29      147.31     11.14 o 
  -8   2  15        7.67       11.91      6.31 o 
  -7   2  15        3.02        0.00      5.51 o 
  -6   2  15       81.99       99.26     10.41 o 
  -5   2  15      119.89      155.22      9.70 o 
  -4   2  15      359.68      390.29     12.93 o 
  -3   2  15      374.02      361.50     10.64 o 
  -2   2  15      887.19      813.37     16.18 o 
  -1   2  15       21.40       43.86      5.46 o 
   0   2  15       64.93       63.92      5.25 o 
   1   2  15       59.72       63.36      4.86 o 
   2   2  15       24.42       49.16      4.89 o 
   3   2  15      324.63      326.49      9.54 o 
   4   2  15      283.58      290.54      9.64 o 
   5   2  15      560.60      480.04     15.25 o 
   6   2  15      367.86      370.90     12.72 o 
   7   2  15      295.43      237.61     12.23 o 
   8   2  15      203.09      201.79     11.36 o 
   9   2  15       29.89       35.70      7.25 o 
  10   2  15       40.35       45.32      8.05 o 
  11   2  15       70.14       86.94     10.14 o 
  12   2  15        0.11        2.28      8.23 o 
 -15   3  15        0.13       13.67     17.75 o 
 -14   3  15        1.17        4.59     12.29 o 
 -13   3  15        8.02        2.77     11.43 o 
 -12   3  15       94.53      111.22     13.65 o 
 -11   3  15       21.44       25.42     11.50 o 
 -10   3  15        2.15       17.45      8.30 o 
  -9   3  15      311.81      301.67     15.43 o 
  -8   3  15       31.30       37.59      8.07 o 
  -7   3  15      440.16      405.97     15.74 o 
  -6   3  15        0.22        4.75      5.35 o 
  -5   3  15       31.12       37.83      6.70 o 
  -4   3  15      321.89      341.49     13.28 o 
  -3   3  15        6.81        9.51      4.99 o 
  -2   3  15      282.74      301.68     17.37 o 
  -1   3  15        4.53        2.47      3.80 o 
   0   3  15        3.10        3.69      4.07 o 
   1   3  15        0.14        2.51      4.21 o 
   2   3  15     1305.43     1159.04     17.67 o 
   3   3  15      173.78      171.65      7.68 o 
   4   3  15        0.40        0.57      3.88 o 
   5   3  15      128.97      114.56      8.50 o 
   6   3  15        5.41       10.15      5.71 o 
   7   3  15      457.52      409.83     14.21 o 
   8   3  15       71.97       58.70      8.59 o 
   9   3  15       25.64       15.28      7.04 o 
  10   3  15        2.25        6.96      7.20 o 
  11   3  15      173.79      190.22     13.06 o 
  12   3  15       36.89       46.15      9.21 o 
 -14   4  15      151.31      107.94     34.98 o 
 -13   4  15       58.45       46.06     12.65 o 
 -12   4  15       15.31       11.37     10.30 o 
 -11   4  15       53.30       58.73     20.50 o 
 -10   4  15        7.96       14.38      9.41 o 
  -9   4  15       53.02       47.02      9.17 o 
  -8   4  15        8.21        6.47      7.41 o 
  -7   4  15       84.51      103.02     21.42 o 
  -6   4  15     1058.26      950.65     22.98 o 
  -5   4  15     1548.64     1350.81     34.73 o 
  -4   4  15      230.70      224.76     12.41 o 
  -3   4  15      227.05      243.74     12.66 o 
  -2   4  15      386.77      396.70     15.99 o 
  -1   4  15       18.05       19.13      6.12 o 
   0   4  15     1059.69      972.89     23.07 o 
   1   4  15      165.87      182.62     11.36 o 
   2   4  15       10.99       17.17      5.10 o 
   3   4  15       73.52       90.72     10.17 o 
   4   4  15       37.65       46.41      5.67 o 
   5   4  15       39.36       31.38      5.92 o 
   6   4  15        4.55        3.89      5.31 o 
   7   4  15       15.23       18.24      6.51 o 
   8   4  15       24.95       35.00      7.47 o 
   9   4  15       15.26       34.44      7.91 o 
  10   4  15       59.27       84.08     10.07 o 
  11   4  15        7.36       14.84      9.44 o 
 -14   5  15        0.28       24.92     16.83 o 
 -13   5  15        9.06       30.72     13.47 o 
 -12   5  15       33.70       50.66     14.07 o 
 -11   5  15       19.94       20.86     11.06 o 
 -10   5  15        0.33        5.63     10.37 o 
  -9   5  15        0.95        0.00      9.13 o 
  -8   5  15       11.32       40.58      9.44 o 
  -7   5  15      221.73      252.99     15.36 o 
  -6   5  15        0.66       14.75      6.62 o 
  -5   5  15      471.55      448.06     16.95 o 
  -4   5  15       80.48       77.27      8.79 o 
  -3   5  15       77.35       88.52      9.49 o 
  -2   5  15       70.48       78.20      8.59 o 
  -1   5  15       11.12        9.49      5.95 o 
   0   5  15        0.87        3.91      5.64 o 
   1   5  15        4.10       11.42      6.18 o 
   2   5  15      169.99      195.20     14.56 o 
   3   5  15        3.01        5.91     11.22 o 
   4   5  15      199.43      188.88     15.52 o 
   5   5  15        8.89       15.58      7.63 o 
   6   5  15        3.40        4.65      8.53 o 
   7   5  15        6.23       16.01      7.17 o 
   8   5  15        3.61        2.82      7.46 o 
   9   5  15       28.07       34.65      8.38 o 
  10   5  15        5.89        0.00      7.47 o 
  11   5  15       43.01       26.94      8.34 o 
 -13   6  15       64.56       73.40     17.71 o 
 -12   6  15       50.82       73.56     20.88 o 
 -11   6  15      124.43      124.16     18.48 o 
 -10   6  15      118.03      156.73     18.72 o 
  -9   6  15       78.35       99.68     17.67 o 
  -8   6  15      189.96      198.93     17.91 o 
  -7   6  15      199.82      229.07     19.58 o 
  -6   6  15       52.62       69.42      9.12 o 
  -5   6  15       33.52       42.21      8.51 o 
  -4   6  15      244.69      245.29     14.60 o 
  -3   6  15       94.54       83.11     15.81 o 
  -2   6  15        5.55        6.55      7.47 o 
  -1   6  15      103.58      115.72     11.24 o 
   0   6  15      249.96      278.50     15.41 o 
   1   6  15      118.28      118.15     13.30 o 
   2   6  15      155.81      188.51     15.41 o 
   3   6  15       63.69       60.09     11.49 o 
   4   6  15      463.02      490.38     24.06 o 
   5   6  15       52.83       95.91     13.98 o 
   6   6  15      126.78      117.47     15.46 o 
   7   6  15        5.87       31.56     11.61 o 
   8   6  15       39.10       43.85     10.99 o 
   9   6  15        7.97       15.33      9.51 o 
  10   6  15       43.91       65.73     12.51 o 
 -12   7  15       26.01       20.13     16.59 o 
 -11   7  15       21.50       29.59     16.17 o 
 -10   7  15        9.12        1.69     13.75 o 
  -9   7  15        1.44        2.10     12.55 o 
  -8   7  15        2.74       10.80     11.90 o 
  -7   7  15       19.57       38.56     38.28 o 
  -6   7  15       33.97       28.76      9.31 o 
  -5   7  15        7.04       30.62     10.73 o 
  -4   7  15      303.00      279.52     21.13 o 
  -3   7  15       11.29       19.22      8.41 o 
  -2   7  15       23.56       39.84      9.19 o 
  -1   7  15       88.87      108.01     11.92 o 
   0   7  15        0.01        1.93     11.15 o 
   1   7  15       52.87       66.77     11.80 o 
   2   7  15      180.06      195.13     16.98 o 
   3   7  15        0.08        9.11     10.52 o 
   4   7  15       32.42       36.62     16.74 o 
   5   7  15       91.93      113.27     14.93 o 
   6   7  15        4.13        6.10     11.29 o 
   7   7  15        0.27        5.80     13.11 o 
   8   7  15        8.25        3.01     11.23 o 
   9   7  15        4.74       19.92     15.81 o 
 -11   8  15       88.22       93.60     19.17 o 
 -10   8  15       22.08       42.52     17.49 o 
  -9   8  15       39.52       47.91     16.53 o 
  -8   8  15      129.11      112.29     18.40 o 
  -7   8  15       77.06      123.42     23.69 o 
  -6   8  15      138.16      130.51     15.59 o 
  -5   8  15      130.91      131.13     15.08 o 
  -4   8  15        0.25        4.09      8.89 o 
  -3   8  15       63.61       55.31     11.17 o 
  -2   8  15       64.20       70.88     11.68 o 
  -1   8  15       25.05       41.22     11.41 o 
   0   8  15       10.16       29.68     11.00 o 
   1   8  15       33.92       17.58     18.30 o 
   2   8  15       10.13       19.71     10.46 o 
   3   8  15       77.68       97.15     14.41 o 
   4   8  15        0.19       20.97     12.63 o 
   5   8  15        2.47        6.03      9.97 o 
   6   8  15        3.67        3.86     11.42 o 
   7   8  15        1.01        8.24     16.81 o 
  -9   9  15       27.81       35.10     17.96 o 
  -8   9  15       20.86       41.80     14.65 o 
  -7   9  15        0.43       28.55     16.25 o 
  -6   9  15        1.53        4.94      9.91 o 
  -5   9  15        0.26        9.13     12.07 o 
  -4   9  15       38.55       29.26     18.08 o 
  -3   9  15       38.33       31.40     12.06 o 
  -2   9  15       22.82       29.62     10.92 o 
  -1   9  15       17.11       17.55     11.70 o 
   0   9  15      173.28      171.04     21.04 o 
   1   9  15        3.23       29.50     11.61 o 
   2   9  15        2.62       20.14     20.43 o 
   3   9  15       21.63       43.03     12.40 o 
   4   9  15       13.22       40.63     14.81 o 
   5   9  15        2.23        5.00     14.97 o 
  -6  10  15       16.47       46.43     16.41 o 
  -5  10  15        0.02       35.45     15.81 o 
  -4  10  15       20.18       33.70     11.33 o 
  -3  10  15       13.82       51.22     14.87 o 
  -2  10  15       21.69       19.12     11.74 o 
  -1  10  15        1.68       26.75     11.36 o 
   0  10  15       12.23       16.94     12.27 o 
   1  10  15        0.16       19.92     14.36 o 
   2  10  15        0.01        7.15     13.96 o 
 -14   0  16        0.31       16.98     24.21 o 
 -13   0  16       74.24      139.21     33.41 o 
 -12   0  16        5.67       53.37     22.17 o 
 -11   0  16       18.60       18.08     19.97 o 
 -10   0  16      874.61      748.42     51.09 o 
  -9   0  16     1419.56     1272.61     42.46 o 
  -8   0  16      895.68      788.87     56.87 o 
  -7   0  16       57.96       82.82     12.95 o 
  -6   0  16      806.28      764.44     29.33 o 
  -5   0  16      265.05      280.59     19.04 o 
  -4   0  16      136.16      148.15      8.79 o 
  -3   0  16      428.23      404.93     15.44 o 
  -2   0  16      262.85      251.96     10.25 o 
  -1   0  16      646.08      675.35     16.95 o 
   0   0  16      151.66      171.50      9.70 o 
   1   0  16     2840.04     2702.31     43.57 o 
   2   0  16      429.29      382.49     13.90 o 
   3   0  16      198.50      188.75     12.90 o 
   4   0  16     1868.93     1584.26     32.20 o 
   5   0  16      112.84      141.30     11.51 o 
   6   0  16       80.79       99.49     10.78 o 
   7   0  16       49.59       72.32     10.25 o 
   8   0  16      482.89      426.64     32.60 o 
   9   0  16      113.34      131.47     18.63 o 
  10   0  16       18.64       19.74     10.54 o 
  11   0  16       31.32       25.78     10.60 o 
  12   0  16        1.76        0.00     10.15 o 
 -15   1  16       13.45       14.07     25.00 o 
 -14   1  16        4.86        7.94     24.37 o 
 -13   1  16       74.56       89.31     20.84 o 
 -12   1  16       31.96       60.53     13.08 o 
 -11   1  16       38.65       67.74     12.62 o 
 -10   1  16      210.76      219.82     18.36 o 
  -9   1  16      109.79      109.36     18.78 o 
  -8   1  16      250.56      226.25     21.67 o 
  -7   1  16      495.58      404.76     16.14 o 
  -6   1  16        0.54        2.09      4.57 o 
  -5   1  16       46.43       61.21      6.57 o 
  -4   1  16       96.64      108.40      7.08 o 
  -3   1  16     1484.79     1303.77     21.47 o 
  -2   1  16      153.10      138.74      7.67 o 
  -1   1  16      102.58      113.30      5.51 o 
   0   1  16       49.02       46.47      4.44 o 
   1   1  16       95.26      108.16      6.04 o 
   2   1  16        0.31        2.89      3.54 o 
   3   1  16      142.98      157.24      7.65 o 
   4   1  16      137.06      145.20      9.40 o 
   5   1  16      921.43      829.88     17.07 o 
   6   1  16     1337.88     1154.67     19.87 o 
   7   1  16      521.35      481.36     15.97 o 
   8   1  16       35.96       26.77      6.81 o 
   9   1  16        5.19       12.25      6.92 o 
  10   1  16       10.36       26.51      7.75 o 
  11   1  16        0.26       16.26      6.72 o 
  12   1  16       12.25       12.35      7.50 o 
 -15   2  16       42.64       86.55     28.14 o 
 -14   2  16       83.30       72.34     20.76 o 
 -13   2  16      155.97      173.82     24.48 o 
 -12   2  16      133.17      123.59     16.64 o 
 -11   2  16      248.48      241.87     22.27 o 
 -10   2  16      880.58      810.86     21.99 o 
  -9   2  16      350.71      363.31     21.98 o 
  -8   2  16       62.47       75.05      9.10 o 
  -7   2  16      178.79      183.20     13.02 o 
  -6   2  16      735.36      690.64     20.22 o 
  -5   2  16     1015.27      953.82     21.20 o 
  -4   2  16      193.75      165.85      9.61 o 
  -3   2  16        9.04       10.97      4.81 o 
  -2   2  16       32.90       41.58      5.48 o 
  -1   2  16      137.64      159.14     10.72 o 
   0   2  16      109.84      121.65      8.42 o 
   1   2  16      202.69      206.09      8.10 o 
   2   2  16        5.07        9.18      3.83 o 
   3   2  16      170.42      183.11      8.09 o 
   4   2  16       16.98       14.27      4.36 o 
   5   2  16      195.49      214.68      9.49 o 
   6   2  16        9.19        0.00      5.03 o 
   7   2  16       64.22       57.61      7.48 o 
   8   2  16        4.14        1.65      6.30 o 
   9   2  16        3.73       16.08      6.90 o 
  10   2  16        6.18        6.05      7.09 o 
  11   2  16        4.20        9.74      6.98 o 
  12   2  16        0.08       10.29      7.94 o 
 -15   3  16        2.88       12.78     18.80 o 
 -14   3  16      209.00      210.81     31.25 o 
 -13   3  16       88.30      139.36     18.00 o 
 -12   3  16        8.10       10.74     10.40 o 
 -11   3  16        4.56       13.82      9.08 o 
 -10   3  16       19.69       33.71      9.04 o 
  -9   3  16       61.97       72.35     10.01 o 
  -8   3  16       13.85       16.11      7.60 o 
  -7   3  16        4.37        0.00      6.45 o 
  -6   3  16      224.56      225.59     13.98 o 
  -5   3  16     1414.17     1217.45     25.58 o 
  -4   3  16      524.22      478.27     15.33 o 
  -3   3  16      267.52      265.85     12.70 o 
  -2   3  16     2049.19     1871.46     38.43 o 
  -1   3  16        0.08        7.35      4.72 o 
   0   3  16        0.65        0.00      4.24 o 
   1   3  16     1127.75     1001.52     20.08 o 
   2   3  16       89.10       99.17      8.05 o 
   3   3  16      390.46      395.79     13.22 o 
   4   3  16      186.35      191.62      9.23 o 
   5   3  16       31.20       31.19      5.79 o 
   6   3  16      617.43      560.00     15.79 o 
   7   3  16      107.00      137.93     11.71 o 
   8   3  16      187.42      209.68     11.88 o 
   9   3  16      108.26      122.21     10.58 o 
  10   3  16        2.11       10.50      7.44 o 
  11   3  16       71.66       87.01     11.21 o 
 -14   4  16        5.52       19.48     13.30 o 
 -13   4  16        2.90        1.11     11.34 o 
 -12   4  16       76.87       92.00     14.56 o 
 -11   4  16      107.13      124.56     14.67 o 
 -10   4  16       53.12       57.70     10.45 o 
  -9   4  16        0.04        8.06      7.88 o 
  -8   4  16        1.56        3.48      8.01 o 
  -7   4  16      108.79      101.21     10.89 o 
  -6   4  16      521.61      494.02     22.91 o 
  -5   4  16      522.79      496.79     16.87 o 
  -4   4  16     1208.37     1037.97     23.97 o 
  -3   4  16      229.77      218.43     12.28 o 
  -2   4  16       92.14       72.96      8.15 o 
  -1   4  16       13.31       16.69      6.83 o 
   0   4  16      547.66      530.41     16.96 o 
   1   4  16      505.70      476.45     16.13 o 
   2   4  16       50.38       79.51     10.23 o 
   3   4  16      276.04      282.60     13.73 o 
   4   4  16      484.78      449.56     17.21 o 
   5   4  16        8.22       11.92      7.17 o 
   6   4  16       14.64       17.25      5.98 o 
   7   4  16      145.76      132.20      9.91 o 
   8   4  16        0.99        4.09      7.17 o 
   9   4  16        4.94       11.06      7.85 o 
  10   4  16        8.35       12.62      7.90 o 
  11   4  16       48.49       19.52      8.68 o 
 -14   5  16       23.05       26.79     15.17 o 
 -13   5  16        9.87        8.61     13.18 o 
 -12   5  16       18.99       30.89     13.23 o 
 -11   5  16       30.50       71.60     14.32 o 
 -10   5  16      149.26      201.53     18.03 o 
  -9   5  16       47.66       84.95     11.80 o 
  -8   5  16       60.26       94.18     11.46 o 
  -7   5  16       10.06        0.11      9.55 o 
  -6   5  16       58.07       82.69     11.29 o 
  -5   5  16      201.27      203.24     15.44 o 
  -4   5  16      700.24      607.35     22.01 o 
  -3   5  16      368.39      369.77     15.97 o 
  -2   5  16      199.82      231.84     14.59 o 
  -1   5  16       31.29       36.77      7.46 o 
   0   5  16      279.61      307.66     15.10 o 
   1   5  16      519.82      497.66     22.02 o 
   2   5  16       17.31       10.99      7.51 o 
   3   5  16       20.88       13.92      8.75 o 
   4   5  16      238.82      309.61     18.97 o 
   5   5  16      498.54      505.44     22.94 o 
   6   5  16       60.27       68.66     14.08 o 
   7   5  16      198.86      196.67     15.37 o 
   8   5  16       66.76       92.96     12.55 o 
   9   5  16        7.87        1.46      9.16 o 
  10   5  16        0.15        4.59      9.98 o 
 -13   6  16       14.13       26.80     16.17 o 
 -12   6  16        6.39        0.00     12.76 o 
 -11   6  16        2.40        5.65     14.16 o 
 -10   6  16       34.03       29.39     13.82 o 
  -9   6  16       71.76       90.99     15.25 o 
  -8   6  16      103.02       99.96     15.19 o 
  -7   6  16       57.81       43.90     13.26 o 
  -6   6  16        8.83       35.30      8.83 o 
  -5   6  16       58.24       73.18     11.44 o 
  -4   6  16        0.30       11.74      7.25 o 
  -3   6  16       19.38       19.41      7.05 o 
  -2   6  16      112.20      124.67     11.75 o 
  -1   6  16        0.11        0.00      7.04 o 
   0   6  16      535.65      492.85     28.01 o 
   1   6  16       51.43       81.70     11.90 o 
   2   6  16       17.33       27.69      9.45 o 
   3   6  16        7.30       14.51      9.46 o 
   4   6  16       32.64       35.87     11.51 o 
   5   6  16       56.60       53.75     13.09 o 
   6   6  16      103.13      126.01     16.27 o 
   7   6  16        0.05       14.89     11.43 o 
   8   6  16       14.08       29.87     12.52 o 
   9   6  16        0.42       29.40     12.95 o 
 -12   7  16        2.09        3.06     17.53 o 
 -11   7  16        9.76       17.90     15.75 o 
 -10   7  16        7.04        0.00     13.91 o 
  -9   7  16        4.25       10.32     13.66 o 
  -8   7  16       22.27       38.68     13.83 o 
  -7   7  16      177.80      172.69     27.12 o 
  -6   7  16      162.55      202.09     15.20 o 
  -5   7  16       73.60      118.20     12.78 o 
  -4   7  16        8.37       17.91      8.75 o 
  -3   7  16      169.21      194.73     17.27 o 
  -2   7  16        5.38        9.99      8.38 o 
  -1   7  16       62.40       70.39     13.34 o 
   0   7  16      474.03      459.18     23.26 o 
   1   7  16        0.47       14.76      9.69 o 
   2   7  16        0.08       29.09     10.34 o 
   3   7  16       36.39       80.27     13.03 o 
   4   7  16       54.78       46.13     11.92 o 
   5   7  16       27.97       12.45     12.20 o 
   6   7  16       84.81      110.08     18.03 o 
   7   7  16       74.17       94.81     24.48 o 
   8   7  16       90.66       91.40     15.95 o 
 -10   8  16        0.10       13.46     16.03 o 
  -9   8  16        0.23       15.04     15.17 o 
  -8   8  16        3.61       25.51     14.91 o 
  -7   8  16       24.19       41.67     26.73 o 
  -6   8  16       41.17       43.70     11.32 o 
  -5   8  16       42.96       46.73     12.24 o 
  -4   8  16       54.12       51.17     10.65 o 
  -3   8  16       34.17       33.65     10.05 o 
  -2   8  16       35.46       42.43     11.46 o 
  -1   8  16       14.53        9.21     10.41 o 
   0   8  16       59.00       85.67     13.45 o 
   1   8  16        1.82        5.36     14.29 o 
   2   8  16        0.03       18.68     12.14 o 
   3   8  16        5.78       10.97     13.89 o 
   4   8  16        7.92        7.72     10.31 o 
   5   8  16        0.28        9.69     10.81 o 
   6   8  16       17.16       30.80     12.75 o 
   7   8  16       26.24       10.87     13.64 o 
  -8   9  16        8.66        0.67     13.55 o 
  -7   9  16        0.00        5.32     15.67 o 
  -6   9  16        3.78        5.78     11.57 o 
  -5   9  16        3.42        9.43      9.96 o 
  -4   9  16        1.91        0.00     20.34 o 
  -3   9  16        4.78       18.05      9.86 o 
  -2   9  16       91.01      114.41     17.08 o 
  -1   9  16       26.39       27.72     11.59 o 
   0   9  16        0.49       29.29     11.16 o 
   1   9  16        5.60        0.00     10.62 o 
   2   9  16       34.66       35.97     12.03 o 
   3   9  16       29.21       45.02     12.23 o 
   4   9  16       44.96      108.10     15.23 o 
   5   9  16       38.61       64.24     15.38 o 
  -5  10  16        4.00       12.06     12.13 o 
  -4  10  16        0.01        0.59     10.13 o 
  -3  10  16        0.02       26.05     14.87 o 
  -2  10  16       57.21       57.82     14.69 o 
  -1  10  16       13.76       24.76     14.51 o 
   0  10  16       31.33       23.28     13.89 o 
   1  10  16       25.71       46.91     13.02 o 
 -15   1  17       21.02       74.68     28.85 o 
 -14   1  17       14.18        0.00     22.17 o 
 -13   1  17       57.32       36.61     20.08 o 
 -12   1  17      170.04      215.18     39.50 o 
 -11   1  17        1.48       25.04     11.22 o 
 -10   1  17      634.31      607.83     30.54 o 
  -9   1  17     1370.73     1206.70     45.74 o 
  -8   1  17       23.88       35.65     12.78 o 
  -7   1  17      251.30      284.23     19.31 o 
  -6   1  17      185.33      185.19     19.38 o 
  -5   1  17      865.22      858.47     17.38 o 
  -4   1  17      251.10      243.07      9.93 o 
  -3   1  17       48.69       59.32      5.99 o 
  -2   1  17      378.77      357.75     11.88 o 
  -1   1  17      870.72      772.31     16.41 o 
   0   1  17      436.32      417.57     10.72 o 
   1   1  17      777.71      684.32     13.12 o 
   2   1  17      461.93      402.76     13.77 o 
   3   1  17       91.49      101.49      6.75 o 
   4   1  17      126.42      122.76      7.71 o 
   5   1  17      824.90      726.24     16.34 o 
   6   1  17      495.76      450.20     12.96 o 
   7   1  17      114.24      136.43      9.89 o 
   8   1  17       23.43       30.34      7.05 o 
   9   1  17        5.77       11.41      7.00 o 
  10   1  17       32.54       38.02      7.84 o 
  11   1  17       54.59       42.41     13.94 o 
 -15   2  17        0.04        4.72     25.47 o 
 -14   2  17        0.67       37.89     23.98 o 
 -13   2  17        2.41       28.26     22.60 o 
 -12   2  17        0.13        0.00     10.97 o 
 -11   2  17       55.80       46.18     13.31 o 
 -10   2  17       35.24       36.48     11.31 o 
  -9   2  17        0.23        0.00      8.22 o 
  -8   2  17      851.19      817.73     21.28 o 
  -7   2  17      328.73      311.26     14.10 o 
  -6   2  17      377.62      389.41     27.00 o 
  -5   2  17       29.24       41.15      6.74 o 
  -4   2  17      180.66      194.57     10.57 o 
  -3   2  17       11.40       18.61      5.44 o 
  -2   2  17      524.49      501.30     13.17 o 
  -1   2  17        0.75        2.06      4.20 o 
   0   2  17      253.74      288.25     11.93 o 
   1   2  17      127.96      124.58      8.34 o 
   2   2  17        0.01        6.68      4.63 o 
   3   2  17        1.28       12.60      4.18 o 
   4   2  17       29.69       35.59      5.41 o 
   5   2  17        1.20        0.00      4.84 o 
   6   2  17      303.69      313.83     15.77 o 
   7   2  17        3.27        2.94      5.62 o 
   8   2  17       36.11       28.20      7.53 o 
   9   2  17       14.12       18.78      8.19 o 
  10   2  17        7.29        8.10     10.86 o 
  11   2  17        0.12        7.53      7.11 o 
 -14   3  17       13.37        2.54     17.14 o 
 -13   3  17        1.65       20.99     15.77 o 
 -12   3  17        4.78        0.00     18.20 o 
 -11   3  17       21.70       25.57      9.80 o 
 -10   3  17       78.22       92.35     12.29 o 
  -9   3  17      103.47      117.57     11.71 o 
  -8   3  17       83.64       99.26     10.74 o 
  -7   3  17       57.82       45.39      8.88 o 
  -6   3  17        0.50        9.72      6.91 o 
  -5   3  17       86.28      108.60      9.79 o 
  -4   3  17      458.83      441.64     18.30 o 
  -3   3  17       31.06       56.36      7.30 o 
  -2   3  17       12.39       19.37      5.84 o 
  -1   3  17       98.08      101.21     11.61 o 
   0   3  17       72.56       75.58      8.67 o 
   1   3  17      687.18      619.13     15.85 o 
   2   3  17      688.60      636.21     16.36 o 
   3   3  17       93.48       92.37      8.49 o 
   4   3  17        3.72       12.77      6.69 o 
   5   3  17        0.80        7.27      5.11 o 
   6   3  17       11.26       27.61      6.39 o 
   7   3  17        1.69       18.12      6.39 o 
   8   3  17        8.41       12.97      6.71 o 
   9   3  17       40.78       45.31      8.19 o 
  10   3  17      166.45      192.26     21.75 o 
  11   3  17       31.88       54.48     10.29 o 
 -14   4  17       10.34        3.79     45.43 o 
 -13   4  17        1.11       18.87     13.06 o 
 -12   4  17       11.31       10.69     11.88 o 
 -11   4  17       34.62       54.08     20.24 o 
 -10   4  17       12.01       19.91      9.11 o 
  -9   4  17       50.97       60.45     10.32 o 
  -8   4  17       13.93        4.66      8.78 o 
  -7   4  17        6.65       17.27      8.17 o 
  -6   4  17      152.40      161.59     12.88 o 
  -5   4  17       14.58       21.23      6.68 o 
  -4   4  17       80.41       67.06      8.18 o 
  -3   4  17      111.91      122.70     10.04 o 
  -2   4  17       21.93       27.84      6.59 o 
  -1   4  17        2.78        2.46      5.67 o 
   0   4  17      322.80      347.08     15.40 o 
   1   4  17      877.26      816.52     33.87 o 
   2   4  17       59.23       79.56      9.56 o 
   3   4  17        8.03       20.97      9.59 o 
   4   4  17        0.42        9.55      6.53 o 
   5   4  17        0.64        4.09      6.79 o 
   6   4  17       13.98       21.87      7.68 o 
   7   4  17       38.42       45.06      9.53 o 
   8   4  17        0.30        0.00      8.32 o 
   9   4  17        6.62        3.00      7.35 o 
  10   4  17        0.63       16.52      7.99 o 
 -13   5  17       31.28       26.81     14.79 o 
 -12   5  17        0.10        8.48     12.53 o 
 -11   5  17       24.36       27.92     12.36 o 
 -10   5  17        5.73       21.96     11.82 o 
  -9   5  17       33.04       21.12      9.24 o 
  -8   5  17        8.91       10.58      9.73 o 
  -7   5  17       30.45       68.19     13.18 o 
  -6   5  17       41.58       86.84     14.66 o 
  -5   5  17      339.44      347.02     16.36 o 
  -4   5  17       18.20       13.28      6.77 o 
  -3   5  17       19.99       44.28     10.86 o 
  -2   5  17       40.42       50.45      8.34 o 
  -1   5  17        0.40        0.00      6.06 o 
   0   5  17      404.25      370.29     16.94 o 
   1   5  17      104.22       99.24     10.57 o 
   2   5  17      101.85      120.60     13.07 o 
   3   5  17      138.72      128.41     14.01 o 
   4   5  17       49.33       50.00     11.53 o 
   5   5  17       39.49       69.35     12.99 o 
   6   5  17        5.17       10.78     11.26 o 
   7   5  17       17.70       19.13      9.77 o 
   8   5  17        5.15       13.39      9.66 o 
   9   5  17       10.36        6.98      9.34 o 
  10   5  17       73.55       58.98     12.17 o 
 -12   6  17       51.66       55.70     16.37 o 
 -11   6  17       78.43       60.99     16.99 o 
 -10   6  17        0.69       12.28     13.03 o 
  -9   6  17       26.92       16.29     13.03 o 
  -8   6  17       45.75       60.30     14.06 o 
  -7   6  17       66.02       89.17     12.89 o 
  -6   6  17       47.89       58.13      9.78 o 
  -5   6  17       40.71       50.96      9.51 o 
  -4   6  17       88.10      121.99     11.59 o 
  -3   6  17       88.06       76.86     13.33 o 
  -2   6  17        1.33       12.65      7.32 o 
  -1   6  17       25.46       42.60      9.49 o 
   0   6  17       72.48       62.75     11.41 o 
   1   6  17        9.80       22.08      9.32 o 
   2   6  17        5.48        0.00      8.97 o 
   3   6  17        0.02        5.17      9.46 o 
   4   6  17       56.49       36.69     17.30 o 
   5   6  17      118.69       92.13     14.91 o 
   6   6  17      142.18      176.61     18.33 o 
   7   6  17       68.65      100.09     16.75 o 
   8   6  17      129.55      138.75     17.65 o 
   9   6  17      142.18      149.34     19.27 o 
 -11   7  17        1.05        1.54     15.89 o 
 -10   7  17        5.03       19.52     16.03 o 
  -9   7  17        4.60        0.31     13.98 o 
  -8   7  17        1.52       13.60     16.41 o 
  -7   7  17       12.83       16.73     10.49 o 
  -6   7  17       74.47       68.70     11.13 o 
  -5   7  17       29.73       37.09     10.25 o 
  -4   7  17        3.82       19.67      8.47 o 
  -3   7  17        4.76       10.97      9.77 o 
  -2   7  17        0.13        2.16      8.75 o 
  -1   7  17       12.77       21.87     10.22 o 
   0   7  17       39.21       39.94     13.10 o 
   1   7  17       29.48       28.73     10.85 o 
   2   7  17       32.71       46.79     12.11 o 
   3   7  17       30.73       20.62     11.19 o 
   4   7  17       12.36        9.72     10.52 o 
   5   7  17        0.74        9.51     13.90 o 
   6   7  17       14.58        1.30     11.73 o 
   7   7  17       24.64       29.62     30.02 o 
 -10   8  17       16.28        5.50     18.27 o 
  -9   8  17       49.79       57.08     17.15 o 
  -8   8  17        5.46       11.66     15.60 o 
  -7   8  17        1.63        8.51     19.25 o 
  -6   8  17       15.57       45.86     12.72 o 
  -5   8  17       72.04       86.11     16.15 o 
  -4   8  17       94.05      123.25     22.74 o 
  -3   8  17        0.63       20.06      9.65 o 
  -2   8  17       11.67       39.28     14.35 o 
  -1   8  17        0.69        8.75     10.49 o 
   0   8  17        7.38       22.29     10.86 o 
   1   8  17       56.68       89.48     19.02 o 
   2   8  17       32.58       48.19     13.06 o 
   3   8  17       19.11       12.05     16.79 o 
   4   8  17       36.24       50.77     14.82 o 
   5   8  17        0.12       12.88     11.45 o 
   6   8  17        0.25        6.81     12.60 o 
  -7   9  17       28.77       10.63     15.99 o 
  -6   9  17        6.23       18.69     10.42 o 
  -5   9  17       11.31        6.96     10.55 o 
  -4   9  17        6.21       16.33     12.76 o 
  -3   9  17        2.46       12.98     10.34 o 
  -2   9  17       13.07       37.24     12.38 o 
  -1   9  17       76.06       92.31     14.83 o 
   0   9  17        0.58       23.62     11.50 o 
   1   9  17        0.47        0.00     10.21 o 
   2   9  17        0.11       35.94     11.48 o 
   3   9  17        3.52        4.54     12.32 o 
   4   9  17        1.33       20.22     12.79 o 
  -3  10  17       22.74       26.04     14.68 o 
  -2  10  17        1.33        8.31     11.45 o 
  -1  10  17        2.53       23.94     12.23 o 
 -15   0  18        0.26        0.00     25.08 o 
 -14   0  18        2.45       33.01     26.65 o 
 -13   0  18       76.58       89.38     30.89 o 
 -12   0  18        0.08        0.00     20.04 o 
 -11   0  18      448.23      468.58     48.11 o 
 -10   0  18      516.92      344.85     41.82 o 
  -9   0  18      839.30      784.18     52.19 o 
  -8   0  18       50.06      120.50     24.92 o 
  -7   0  18      854.96      777.70     31.98 o 
  -6   0  18      558.66      483.40     36.28 o 
  -5   0  18       16.04       23.04      9.53 o 
  -4   0  18      432.51      467.61     23.51 o 
  -3   0  18        7.10       11.55      8.42 o 
  -2   0  18        7.58       24.86      9.73 o 
  -1   0  18      391.54      333.10     12.81 o 
   0   0  18      594.66      539.76     16.27 o 
   1   0  18      121.57      128.14      9.60 o 
   2   0  18      260.85      261.02     15.09 o 
   3   0  18      313.01      354.38     17.47 o 
   4   0  18       89.68      126.94     11.22 o 
   5   0  18       12.90       20.45      7.82 o 
   6   0  18     3457.25     2927.35     88.74 o 
   7   0  18      670.39      575.93     28.19 o 
   8   0  18       79.85       87.66     24.27 o 
   9   0  18       13.31       13.05     10.44 o 
  10   0  18       23.65       36.26     13.75 o 
  11   0  18       14.20       19.64     13.58 o 
 -15   1  18       25.59       89.69     30.89 o 
 -14   1  18       44.66       44.22     19.11 o 
 -13   1  18        0.69       32.71     16.71 o 
 -12   1  18        3.25        7.10     16.31 o 
 -11   1  18       15.00       14.25     14.87 o 
 -10   1  18       77.87       78.07     22.40 o 
  -9   1  18       82.32       97.73     14.05 o 
  -8   1  18      405.13      414.08     28.19 o 
  -7   1  18      180.96      210.31     28.67 o 
  -6   1  18      516.91      462.88     31.48 o 
  -5   1  18      213.55      189.04     16.06 o 
  -4   1  18       46.23       53.03      6.88 o 
  -3   1  18        0.69        1.08      4.41 o 
  -2   1  18        1.34        3.89      4.34 o 
  -1   1  18       38.72       41.87      5.85 o 
   0   1  18       21.45       50.54      6.75 o 
   1   1  18      237.51      267.81     11.34 o 
   2   1  18       17.59       40.78      5.01 o 
   3   1  18      798.45      759.51     20.41 o 
   4   1  18        0.00        2.86      4.44 o 
   5   1  18      329.66      337.82     12.76 o 
   6   1  18       24.30       46.33      6.91 o 
   7   1  18      236.71      237.78     12.17 o 
   8   1  18       22.12       32.79      7.42 o 
   9   1  18        2.60       16.03      7.44 o 
  10   1  18       22.31       30.04      8.07 o 
  11   1  18        5.42       24.27      7.85 o 
 -15   2  18       30.26       23.50     26.49 o 
 -14   2  18       34.61       33.09     24.29 o 
 -13   2  18        0.94       15.94     16.01 o 
 -12   2  18        6.41        6.20     11.61 o 
 -11   2  18        0.29       15.83     12.16 o 
 -10   2  18       47.52       71.04     13.31 o 
  -9   2  18      138.89      145.73     17.47 o 
  -8   2  18       91.36       96.95     13.88 o 
  -7   2  18      123.72      121.64     14.65 o 
  -6   2  18      208.67      211.99     17.90 o 
  -5   2  18        1.16       13.30      5.92 o 
  -4   2  18      511.59      483.22     15.15 o 
  -3   2  18       46.18       60.43      9.43 o 
  -2   2  18       54.81       68.06      7.61 o 
  -1   2  18      339.91      321.46     11.68 o 
   0   2  18     1497.80     1297.53     33.78 o 
   1   2  18       27.67       39.34      6.53 o 
   2   2  18      967.52      850.12     19.02 o 
   3   2  18      789.58      703.16     19.98 o 
   4   2  18      119.27      118.18      8.61 o 
   5   2  18      195.69      189.83     10.09 o 
   6   2  18       26.89       26.59      7.96 o 
   7   2  18      162.90      173.90     11.04 o 
   8   2  18       68.05       87.47      9.29 o 
   9   2  18       72.68       90.96     10.85 o 
  10   2  18      120.10      135.97     14.33 o 
  11   2  18      169.73      184.24     13.72 o 
 -14   3  18        6.52       16.14     16.81 o 
 -13   3  18       43.51       43.99     25.82 o 
 -12   3  18       44.65       40.40     46.46 o 
 -11   3  18      153.76      178.84     48.30 o 
 -10   3  18       19.31       12.10     10.69 o 
  -9   3  18       79.26       87.78     10.58 o 
  -8   3  18      194.02      189.90     15.40 o 
  -7   3  18        5.92        0.00      7.18 o 
  -6   3  18      635.56      553.57     17.88 o 
  -5   3  18     1706.66     1465.31     29.52 o 
  -4   3  18      750.89      660.06     18.68 o 
  -3   3  18      309.71      271.04     13.42 o 
  -2   3  18       76.84       88.55      9.09 o 
  -1   3  18       74.59       90.77      9.34 o 
   0   3  18      249.43      263.96     13.59 o 
   1   3  18        9.11        6.98      6.13 o 
   2   3  18       15.61       20.11      5.54 o 
   3   3  18       97.53      104.46      9.04 o 
   4   3  18      191.00      202.80     13.20 o 
   5   3  18      284.98      267.83     22.56 o 
   6   3  18       77.62       73.70     12.01 o 
   7   3  18       55.55       56.68      9.81 o 
   8   3  18        2.59       19.93      7.36 o 
   9   3  18        8.26       24.19      7.40 o 
  10   3  18       26.71       38.23      8.26 o 
 -14   4  18        2.63        6.32     18.71 o 
 -13   4  18        2.26        0.00     16.93 o 
 -12   4  18       13.81       24.82     17.44 o 
 -11   4  18      133.67      126.50     15.47 o 
 -10   4  18        0.22        2.83      9.59 o 
  -9   4  18        2.81       13.75      9.22 o 
  -8   4  18       14.63       32.35      9.28 o 
  -7   4  18       48.02       64.73     11.39 o 
  -6   4  18        0.21        1.78      8.41 o 
  -5   4  18       62.46       60.93      8.48 o 
  -4   4  18       12.07       27.72      6.61 o 
  -3   4  18      128.15      140.54     11.01 o 
  -2   4  18      114.91      106.25      9.95 o 
  -1   4  18       59.37       54.36      8.52 o 
   0   4  18      681.41      630.44     19.14 o 
   1   4  18      957.43      871.49     23.10 o 
   2   4  18      751.93      660.95     20.22 o 
   3   4  18      235.64      285.49     17.67 o 
   4   4  18        1.02        2.09      8.29 o 
   5   4  18       67.29       66.19      9.44 o 
   6   4  18        4.51       18.22      8.35 o 
   7   4  18       18.91       33.48      9.59 o 
   8   4  18       83.01       78.07     12.37 o 
   9   4  18       68.42       73.69     11.51 o 
  10   4  18       95.59      105.61     13.92 o 
 -13   5  18        0.14        6.69     17.47 o 
 -12   5  18        1.38        3.15     13.00 o 
 -11   5  18       25.14        4.54     11.69 o 
 -10   5  18       17.83        5.77     11.74 o 
  -9   5  18      169.52      146.36     25.98 o 
  -8   5  18       68.96       78.09     13.19 o 
  -7   5  18      113.95      111.92     15.94 o 
  -6   5  18      197.95      194.92     15.22 o 
  -5   5  18       93.69       93.71     10.56 o 
  -4   5  18      307.19      305.72     15.74 o 
  -3   5  18      169.03      184.45     12.75 o 
  -2   5  18        0.60        7.77      6.75 o 
  -1   5  18       46.30       42.17      8.10 o 
   0   5  18       79.95       99.58     10.61 o 
   1   5  18       39.56       37.79      9.59 o 
   2   5  18      322.98      333.77     19.77 o 
   3   5  18      472.58      428.34     22.33 o 
   4   5  18        0.22       12.24      9.54 o 
   5   5  18       51.74       77.49     13.39 o 
   6   5  18        8.36       22.82     10.89 o 
   7   5  18       69.40       80.45     14.48 o 
   8   5  18        0.82       13.70     11.42 o 
   9   5  18       22.31       19.23     10.25 o 
 -12   6  18       32.03       38.97     16.36 o 
 -11   6  18        4.31        3.10     14.96 o 
 -10   6  18        8.07        0.00     13.84 o 
  -9   6  18        9.20       21.18     12.92 o 
  -8   6  18        2.56        9.48     10.23 o 
  -7   6  18       44.26       60.29     11.59 o 
  -6   6  18        2.39        0.00     12.65 o 
  -5   6  18        1.07       20.10      8.11 o 
  -4   6  18        3.32        5.07      7.42 o 
  -3   6  18       82.88       68.35     13.86 o 
  -2   6  18      141.08      146.11     14.69 o 
  -1   6  18       97.40      103.61     11.91 o 
   0   6  18      103.70      114.61     13.17 o 
   1   6  18        0.09        2.33      8.80 o 
   2   6  18        1.68        2.35      9.75 o 
   3   6  18       18.27       31.88     10.58 o 
   4   6  18       76.48       61.98     13.57 o 
   5   6  18       41.96       20.46     11.88 o 
   6   6  18        0.13       21.33     11.74 o 
   7   6  18       25.05       42.36     13.64 o 
   8   6  18        2.45        0.00     12.01 o 
 -11   7  18      176.41      179.92     22.46 o 
 -10   7  18       27.39       10.35     14.86 o 
  -9   7  18        6.21        9.14     15.44 o 
  -8   7  18       41.66       51.94     15.55 o 
  -7   7  18       40.08       46.05     12.92 o 
  -6   7  18       44.09       45.12     10.06 o 
  -5   7  18       59.13       75.38     15.04 o 
  -4   7  18        0.52       15.32      8.57 o 
  -3   7  18        0.46       28.22     14.16 o 
  -2   7  18       53.45       89.77     11.82 o 
  -1   7  18        9.13       24.36     10.23 o 
   0   7  18       69.39       62.05     12.34 o 
   1   7  18       19.99       28.68     11.09 o 
   2   7  18        3.12       27.15     11.62 o 
   3   7  18       74.24      100.05     15.21 o 
   4   7  18       69.18       97.51     13.85 o 
   5   7  18       18.83       28.63     12.38 o 
   6   7  18       21.49       56.06     14.58 o 
   7   7  18       39.94       54.90     19.07 o 
  -9   8  18        3.82       21.57     16.63 o 
  -8   8  18       21.88       34.84     16.99 o 
  -7   8  18        0.75        4.50     15.67 o 
  -6   8  18        9.89       33.67     11.68 o 
  -5   8  18        6.55        3.80     10.59 o 
  -4   8  18        2.43       32.52     10.61 o 
  -3   8  18       12.18       34.82     11.78 o 
  -2   8  18       72.16       55.83     12.83 o 
  -1   8  18        8.23        0.00     10.16 o 
   0   8  18       31.03       19.41     11.36 o 
   1   8  18        2.51       12.65     10.72 o 
   2   8  18       15.61       27.77     10.84 o 
   3   8  18        7.50        7.91     11.41 o 
   4   8  18        0.11        1.17     15.02 o 
   5   8  18       20.11       25.09     13.12 o 
  -7   9  18       76.55       34.21     23.83 o 
  -6   9  18       25.10       34.24     14.53 o 
  -5   9  18        3.81        7.47     10.25 o 
  -4   9  18       38.65       40.16     12.15 o 
  -3   9  18       49.21       76.09     12.66 o 
  -2   9  18        2.55       29.67     11.30 o 
  -1   9  18       94.44       75.47     19.64 o 
   0   9  18       49.84       61.68     13.08 o 
   1   9  18       40.87       79.32     13.86 o 
   2   9  18       42.31       48.92     20.04 o 
   3   9  18       14.51        0.96     12.37 o 
 -14   1  19       89.96      110.49     22.75 o 
 -13   1  19      144.42      150.44     24.11 o 
 -12   1  19      109.32      128.82     23.02 o 
 -11   1  19      387.77      333.08     30.60 o 
 -10   1  19      519.61      485.63     34.21 o 
  -9   1  19       19.23       31.72     11.09 o 
  -8   1  19      169.04      131.83     16.07 o 
  -7   1  19      157.70      158.33     15.77 o 
  -6   1  19      424.98      441.72     21.18 o 
  -5   1  19      909.88      852.94     44.54 o 
  -4   1  19      125.37      104.00     13.12 o 
  -3   1  19      241.88      267.91     16.12 o 
  -2   1  19      603.52      524.88     13.98 o 
  -1   1  19        0.67        5.42      4.62 o 
   0   1  19      227.57      254.44     12.62 o 
   1   1  19      477.31      470.64     13.88 o 
   2   1  19      112.92      109.48      9.52 o 
   3   1  19      252.99      278.56     12.59 o 
   4   1  19       30.21       41.99      5.72 o 
   5   1  19       49.71       52.55      6.73 o 
   6   1  19       35.79       54.17      7.72 o 
   7   1  19      142.17      131.60     10.17 o 
   8   1  19        0.39        3.30      6.99 o 
   9   1  19       36.05       45.30      8.88 o 
  10   1  19        5.81       17.42      7.67 o 
 -14   2  19        4.18       16.35     24.21 o 
 -13   2  19        0.01        0.00     15.37 o 
 -12   2  19        1.77       41.30     16.97 o 
 -11   2  19       60.02       63.28     14.60 o 
 -10   2  19      427.02      363.60     24.18 o 
  -9   2  19       65.16       81.44     14.17 o 
  -8   2  19       48.28       40.94     11.53 o 
  -7   2  19       30.09       29.38     10.60 o 
  -6   2  19      241.15      265.23     19.73 o 
  -5   2  19      405.98      400.17     16.32 o 
  -4   2  19      683.92      610.01     24.34 o 
  -3   2  19       74.49       82.02      8.53 o 
  -2   2  19       26.18       27.18      6.68 o 
  -1   2  19        0.11       18.14      6.13 o 
   0   2  19      554.88      565.66     15.52 o 
   1   2  19       29.45       42.54      6.67 o 
   2   2  19       16.62       29.77      6.39 o 
   3   2  19      444.35      408.18     16.11 o 
   4   2  19      280.91      269.96     13.36 o 
   5   2  19        0.52       14.67      7.10 o 
   6   2  19       39.44       51.15      9.55 o 
   7   2  19       71.15       69.01      8.42 o 
   8   2  19       20.93       30.15      8.05 o 
   9   2  19       89.75      129.79     11.15 o 
  10   2  19       17.88       27.46      7.85 o 
 -14   3  19       29.77       69.65     27.43 o 
 -13   3  19       49.38       68.35     20.87 o 
 -12   3  19        8.31        4.80     16.03 o 
 -11   3  19       55.50       91.41     25.44 o 
 -10   3  19      141.02      168.73     23.91 o 
  -9   3  19      118.15      163.26     21.81 o 
  -8   3  19      300.48      265.36     26.55 o 
  -7   3  19       17.43        6.48      7.58 o 
  -6   3  19        7.90       10.83      6.73 o 
  -5   3  19        0.03       10.48      7.13 o 
  -4   3  19        3.21        4.61      5.83 o 
  -3   3  19        1.50        0.00      5.29 o 
  -2   3  19      128.81      125.04     10.73 o 
  -1   3  19      957.94      779.31     23.72 o 
   0   3  19      127.97      124.97     10.71 o 
   1   3  19       63.79       81.51      9.98 o 
   2   3  19      395.05      362.41     16.41 o 
   3   3  19       24.41       48.55      7.84 o 
   4   3  19       80.85       98.26     10.44 o 
   5   3  19       11.43       21.62      7.73 o 
   6   3  19       82.93       81.19     10.66 o 
   7   3  19       25.07       44.78     11.61 o 
   8   3  19        8.27       15.31      8.98 o 
   9   3  19        4.41       16.53      8.64 o 
  10   3  19       16.73       24.44      9.09 o 
 -13   4  19        0.53       18.43     18.36 o 
 -12   4  19        3.14        0.00     15.75 o 
 -11   4  19        9.55       31.85     16.64 o 
 -10   4  19       14.23       23.10     11.24 o 
  -9   4  19       15.27       27.02     10.01 o 
  -8   4  19      103.90      132.02     13.01 o 
  -7   4  19        2.11       36.53     11.71 o 
  -6   4  19      224.03      218.75     13.99 o 
  -5   4  19       16.03       33.60      8.18 o 
  -4   4  19       68.27       63.09      8.56 o 
  -3   4  19      196.42      167.69     12.03 o 
  -2   4  19       77.70       98.86     15.23 o 
  -1   4  19      167.19      165.20     12.28 o 
   0   4  19      153.04      150.68     12.03 o 
   1   4  19      134.75      144.46     11.95 o 
   2   4  19        4.92       12.40      8.49 o 
   3   4  19      158.96      162.12     15.02 o 
   4   4  19      189.03      232.13     17.46 o 
   5   4  19      140.02      169.32     16.55 o 
   6   4  19      130.45      139.18     13.14 o 
   7   4  19        3.87        8.95      8.44 o 
   8   4  19       32.22       28.49      9.25 o 
   9   4  19        0.07        0.00      9.26 o 
 -13   5  19       16.02        3.03     21.89 o 
 -12   5  19        0.05        0.00     14.65 o 
 -11   5  19       45.35       66.58     14.73 o 
 -10   5  19        2.74        2.65     12.51 o 
  -9   5  19        0.45        0.00      9.81 o 
  -8   5  19        9.42       15.79      9.44 o 
  -7   5  19       28.76       29.62     12.93 o 
  -6   5  19       24.93       33.20      8.78 o 
  -5   5  19        0.03        1.89      6.84 o 
  -4   5  19       27.76       35.73      8.44 o 
  -3   5  19        7.64       13.52      8.14 o 
  -2   5  19       14.07       17.23      7.44 o 
  -1   5  19       53.40       60.85      9.51 o 
   0   5  19       24.61       38.01      8.89 o 
   1   5  19       37.04       36.55      9.94 o 
   2   5  19        4.88       26.90      9.93 o 
   3   5  19       11.45       45.19     11.46 o 
   4   5  19        0.47        3.81      9.62 o 
   5   5  19      115.33      113.38     15.37 o 
   6   5  19       18.66       54.15     13.10 o 
   7   5  19       36.48       52.01     13.54 o 
   8   5  19       15.04       36.09     13.46 o 
 -12   6  19       26.68       64.74     17.87 o 
 -11   6  19       12.92       13.52     16.50 o 
 -10   6  19       11.82        8.25     17.00 o 
  -9   6  19        0.31       12.52     13.17 o 
  -8   6  19       41.34       51.41     13.71 o 
  -7   6  19       37.63       56.68     10.86 o 
  -6   6  19      165.21      198.24     16.37 o 
  -5   6  19      393.43      373.27     28.33 o 
  -4   6  19        4.88        5.04      8.45 o 
  -3   6  19      204.43      209.51     16.30 o 
  -2   6  19      150.14      181.23     14.25 o 
  -1   6  19       33.56       55.00     10.50 o 
   0   6  19       59.80       47.10     12.08 o 
   1   6  19      141.02      124.89     14.35 o 
   2   6  19       54.58       72.04     12.16 o 
   3   6  19      371.60      387.70     23.21 o 
   4   6  19       52.51       55.06     13.53 o 
   5   6  19       28.42       56.75     13.96 o 
   6   6  19      100.05      110.22     16.15 o 
   7   6  19       45.34       54.29     13.92 o 
 -10   7  19        0.36        0.00     15.17 o 
  -9   7  19       16.90       20.17     15.79 o 
  -8   7  19        0.44        1.33     13.96 o 
  -7   7  19        1.79       12.86     10.14 o 
  -6   7  19        0.00        6.33      9.55 o 
  -5   7  19       10.66       16.69     12.14 o 
  -4   7  19        5.00       22.84      9.22 o 
  -3   7  19       25.34       39.43     10.33 o 
  -2   7  19       18.78       20.56      9.88 o 
  -1   7  19       16.04       37.12     11.34 o 
   0   7  19       29.94       44.35     11.26 o 
   1   7  19        0.76       12.94     10.53 o 
   2   7  19       33.52       43.67     12.61 o 
   3   7  19        5.95       15.11     10.91 o 
   4   7  19        5.89        9.85     11.53 o 
   5   7  19        8.35       14.64     12.63 o 
   6   7  19       33.09       16.96     13.78 o 
  -8   8  19        0.02        4.07     16.22 o 
  -7   8  19       32.72       17.66     11.31 o 
  -6   8  19       61.71       51.99     19.77 o 
  -5   8  19        3.00       12.63      9.57 o 
  -4   8  19       37.08       38.91     10.76 o 
  -3   8  19       18.80       37.85     10.86 o 
  -2   8  19       33.41       60.69     13.32 o 
  -1   8  19        3.75       11.70     10.67 o 
   0   8  19       77.38       57.87     12.55 o 
   1   8  19       20.86       47.48     12.82 o 
   2   8  19       42.53       56.49     12.80 o 
   3   8  19       52.76       89.56     20.90 o 
   4   8  19       76.65       95.86     15.28 o 
  -6   9  19        1.07        5.50     12.08 o 
  -5   9  19        0.74       11.97     14.26 o 
  -4   9  19        0.33       15.05     11.63 o 
  -3   9  19       13.98       24.97     12.40 o 
  -2   9  19       12.46       29.00     11.37 o 
  -1   9  19        1.51        3.49     14.10 o 
   0   9  19        1.95       19.50     11.44 o 
   1   9  19        5.62        0.00     11.37 o 
 -14   0  20       42.43       45.75     26.65 o 
 -13   0  20       73.13      105.25     28.14 o 
 -12   0  20       94.25       80.10     25.47 o 
 -11   0  20      367.37      501.28     50.62 o 
 -10   0  20     1296.00      999.49     63.44 o 
  -9   0  20       28.14       24.53     20.67 o 
  -8   0  20      236.64      261.37     37.42 o 
  -7   0  20      140.47      152.97     28.53 o 
  -6   0  20      309.00      275.36     36.32 o 
  -5   0  20     1560.29     1375.59     44.68 o 
  -4   0  20     1705.86     1525.01     47.53 o 
  -3   0  20      658.22      599.58     28.24 o 
  -2   0  20      165.09      182.54     23.50 o 
  -1   0  20      618.61      530.48     27.19 o 
   0   0  20      148.04      120.93     21.97 o 
   1   0  20     1639.76     1554.71     48.94 o 
   2   0  20     1842.69     1658.56     51.63 o 
   3   0  20       45.77       50.50      8.57 o 
   4   0  20      501.59      435.89     20.36 o 
   5   0  20      596.28      588.35     24.84 o 
   6   0  20        8.87       16.67     12.74 o 
   7   0  20       42.94       38.09     11.59 o 
   8   0  20       27.55       41.50     11.81 o 
   9   0  20      299.74      314.54     30.47 o 
  10   0  20       21.57       54.26     18.04 o 
 -14   1  20        6.02        0.00     16.16 o 
 -13   1  20        2.50        0.00     16.15 o 
 -12   1  20       81.88       91.19     19.10 o 
 -11   1  20        2.61        6.26     15.17 o 
 -10   1  20      108.25      118.84     33.84 o 
  -9   1  20      191.41      195.02     32.07 o 
  -8   1  20      299.71      300.50     29.09 o 
  -7   1  20      288.91      317.35     20.65 o 
  -6   1  20      441.29      433.81     26.27 o 
  -5   1  20       13.68       13.50     11.21 o 
  -4   1  20        5.37       33.79     12.41 o 
  -3   1  20        0.25        3.50      8.98 o 
  -2   1  20        0.16        0.00      9.63 o 
  -1   1  20       16.93       14.03      7.07 o 
   0   1  20       86.77      122.05      9.04 o 
   1   1  20      167.66      172.12     12.44 o 
   2   1  20        0.19       13.13      5.41 o 
   3   1  20       82.66      114.92      9.20 o 
   4   1  20       51.27       67.89      8.49 o 
   5   1  20      286.43      228.03     13.01 o 
   6   1  20       70.91       77.72      8.44 o 
   7   1  20       25.06       44.52      8.10 o 
   8   1  20       21.40       30.02      8.28 o 
   9   1  20       36.42       40.76     10.00 o 
  10   1  20      121.92      100.26     10.47 o 
 -14   2  20        8.15       51.17     25.08 o 
 -13   2  20       23.95        5.98     16.31 o 
 -12   2  20        0.35       45.57     18.40 o 
 -11   2  20        1.23       10.30     15.44 o 
 -10   2  20      183.39      225.68     21.68 o 
  -9   2  20      324.10      326.88     22.75 o 
  -8   2  20      128.68      121.43     15.59 o 
  -7   2  20       94.04       91.55     14.28 o 
  -6   2  20       12.34       15.04     13.39 o 
  -5   2  20       69.32       81.07     13.13 o 
  -4   2  20       25.60       36.08     10.17 o 
  -3   2  20       43.02       41.63      7.31 o 
  -2   2  20      598.29      483.87     16.35 o 
  -1   2  20     1253.96     1123.13     29.93 o 
   0   2  20     2016.27     1786.34     33.64 o 
   1   2  20      844.21      756.29     20.02 o 
   2   2  20        2.17        0.00      5.37 o 
   3   2  20       10.57       23.83      6.56 o 
   4   2  20      609.83      533.99     16.86 o 
   5   2  20      231.77      250.48     15.27 o 
   6   2  20      307.56      321.45     17.23 o 
   7   2  20      135.73      145.32     13.44 o 
   8   2  20       17.88       16.47      8.65 o 
   9   2  20        4.85       17.97      9.08 o 
 -13   3  20        8.73       12.73     21.46 o 
 -12   3  20        4.89       16.10     13.40 o 
 -11   3  20        0.80       11.76     12.46 o 
 -10   3  20       83.79       75.35     29.75 o 
  -9   3  20      414.24      374.03     58.49 o 
  -8   3  20        5.48       26.28     11.42 o 
  -7   3  20        5.90        6.52     11.23 o 
  -6   3  20      101.48      112.32     10.34 o 
  -5   3  20      248.13      241.95     13.78 o 
  -4   3  20        0.64        2.68      5.88 o 
  -3   3  20      666.18      573.64     18.07 o 
  -2   3  20        4.00        3.04      5.83 o 
  -1   3  20       74.33       90.43      9.59 o 
   0   3  20      155.48      145.62     11.63 o 
   1   3  20       38.76       57.73      9.10 o 
   2   3  20       43.34       37.30      7.98 o 
   3   3  20        4.12        0.00      7.77 o 
   4   3  20       43.26       39.59      8.55 o 
   5   3  20        1.09       20.11      8.24 o 
   6   3  20      129.16      152.92     13.84 o 
   7   3  20      109.47      123.30     13.09 o 
   8   3  20      210.50      204.56     23.70 o 
   9   3  20       76.75       74.06     11.16 o 
 -13   4  20       12.97       14.44     27.51 o 
 -12   4  20        0.64        0.33     17.69 o 
 -11   4  20       20.01       35.33     29.48 o 
 -10   4  20       50.01       91.87     16.58 o 
  -9   4  20      294.86      298.23     27.60 o 
  -8   4  20      199.73      215.10     19.14 o 
  -7   4  20      118.03      122.82     16.62 o 
  -6   4  20       86.17      108.21     11.19 o 
  -5   4  20      134.21      152.03     12.17 o 
  -4   4  20      167.90      181.03     12.62 o 
  -3   4  20      160.42      147.00     11.76 o 
  -2   4  20       90.19      114.19     10.79 o 
  -1   4  20       42.38       45.39      8.34 o 
   0   4  20      222.98      203.36     13.88 o 
   1   4  20      222.87      255.40     15.18 o 
   2   4  20       19.09       22.04      9.24 o 
   3   4  20       85.41      103.61     13.72 o 
   4   4  20      155.17      138.53     15.30 o 
   5   4  20        1.55        9.38     11.29 o 
   6   4  20      339.93      319.74     22.24 o 
   7   4  20      102.60      114.95     14.45 o 
   8   4  20       51.34       66.43     11.06 o 
 -12   5  20      134.91      184.76     27.75 o 
 -11   5  20       30.15       22.63     20.83 o 
 -10   5  20       20.81       20.27     14.57 o 
  -9   5  20        4.33        0.04     11.14 o 
  -8   5  20      108.48      138.07     13.78 o 
  -7   5  20       63.20       76.37     12.60 o 
  -6   5  20       41.79       52.55      9.44 o 
  -5   5  20       67.35       62.03      9.62 o 
  -4   5  20       70.49       50.06      9.48 o 
  -3   5  20      208.35      188.00     15.22 o 
  -2   5  20        1.98        6.97      7.32 o 
  -1   5  20       53.85       54.02     11.77 o 
   0   5  20       16.52       34.93      9.77 o 
   1   5  20       11.80       14.92      9.27 o 
   2   5  20       59.63       55.94     13.20 o 
   3   5  20      132.85      152.89     16.66 o 
   4   5  20        1.42       16.46     10.15 o 
   5   5  20       14.89       33.33     11.44 o 
   6   5  20       99.62       96.28     14.58 o 
   7   5  20      119.37      108.78     15.05 o 
   8   5  20       46.05       29.12     14.02 o 
 -11   6  20        4.95        4.64     15.34 o 
 -10   6  20       50.84       25.99     15.27 o 
  -9   6  20        0.66       24.30     14.00 o 
  -8   6  20        0.17        9.29     10.74 o 
  -7   6  20        4.60       21.73      9.97 o 
  -6   6  20       13.50       37.21     10.00 o 
  -5   6  20       69.16       63.19     11.20 o 
  -4   6  20      329.96      303.91     22.13 o 
  -3   6  20       11.86       27.24      8.97 o 
  -2   6  20       10.67       23.11      9.81 o 
  -1   6  20       30.90       44.09      9.71 o 
   0   6  20        8.06        6.02      9.66 o 
   1   6  20       59.46       67.97     12.38 o 
   2   6  20      109.47      115.92     14.16 o 
   3   6  20       17.58       25.79     11.18 o 
   4   6  20        8.05        0.70     10.86 o 
   5   6  20        0.40       12.94     11.83 o 
   6   6  20        1.52       15.03     11.94 o 
   7   6  20       46.32       59.84     15.11 o 
 -10   7  20        0.19        6.42     16.19 o 
  -9   7  20        9.35        7.32     15.39 o 
  -8   7  20        4.32        1.92     15.22 o 
  -7   7  20       22.97       49.24     15.59 o 
  -6   7  20        2.90       12.81     10.65 o 
  -5   7  20       34.29       68.95     13.34 o 
  -4   7  20        6.81       11.09      9.26 o 
  -3   7  20       71.33       74.72     11.23 o 
  -2   7  20       45.45       27.58     10.97 o 
  -1   7  20       85.41       72.29     12.81 o 
   0   7  20        1.62        2.98      9.50 o 
   1   7  20        0.00       10.72     10.06 o 
   2   7  20       13.14       42.94     11.94 o 
   3   7  20       12.07        0.00     10.40 o 
   4   7  20       36.15       50.30     13.75 o 
   5   7  20       17.06       23.70     13.47 o 
  -8   8  20        0.16        0.00     15.18 o 
  -7   8  20       20.41       48.17     20.00 o 
  -6   8  20        5.61        5.69     11.81 o 
  -5   8  20       14.57       23.21     11.73 o 
  -4   8  20      102.89      112.93     13.34 o 
  -3   8  20        5.96       33.97     12.92 o 
  -2   8  20       12.68       30.99     13.69 o 
  -1   8  20        9.59       38.88     11.85 o 
   0   8  20        5.69        8.92     11.22 o 
   1   8  20        3.34       30.36     11.68 o 
   2   8  20       10.14       32.48     11.45 o 
   3   8  20        3.35       19.77     12.33 o 
  -4   9  20       12.99       23.06     11.89 o 
  -3   9  20        0.37        4.88     11.22 o 
  -2   9  20       17.48       15.24     17.13 o 
  -1   9  20        4.23       24.26     12.45 o 
 -14   1  21       14.20       25.71     30.81 o 
 -13   1  21        4.02       15.71     15.34 o 
 -12   1  21       26.11       41.35     18.01 o 
 -11   1  21        9.43       26.14     20.75 o 
 -10   1  21      124.00      135.35     21.92 o 
  -9   1  21        9.03       38.46     16.55 o 
  -8   1  21        0.43        0.00     14.58 o 
  -7   1  21      163.50      138.34     21.21 o 
  -6   1  21      409.62      415.72     22.70 o 
  -5   1  21       81.30       90.12     14.31 o 
  -4   1  21       24.31       25.19     10.22 o 
  -3   1  21        0.07        9.17      9.61 o 
  -2   1  21       41.74       52.90     12.23 o 
  -1   1  21       19.44       24.21      8.43 o 
   0   1  21      155.01      142.69     13.34 o 
   1   1  21      966.27      877.02     25.86 o 
   2   1  21      810.90      722.29     19.90 o 
   3   1  21        8.45       15.66      6.32 o 
   4   1  21        5.79        9.59      6.80 o 
   5   1  21        0.14        0.39      6.83 o 
   6   1  21       58.71       63.29     11.12 o 
   7   1  21       28.49       20.27     10.28 o 
   8   1  21        2.90        4.64      8.09 o 
   9   1  21       97.87      110.26     11.15 o 
 -13   2  21       10.02       42.87     17.21 o 
 -12   2  21        3.36        0.80     15.62 o 
 -11   2  21        0.36       12.53     15.09 o 
 -10   2  21       84.76       94.75     35.14 o 
  -9   2  21      254.04      236.05     20.90 o 
  -8   2  21        6.64       16.29     10.86 o 
  -7   2  21      427.76      462.97     25.74 o 
  -6   2  21       27.24       36.06     11.36 o 
  -5   2  21       92.02       87.04     13.85 o 
  -4   2  21      105.42      116.09     15.04 o 
  -3   2  21       42.24       61.48     15.77 o 
  -2   2  21       55.53       32.47     11.41 o 
  -1   2  21        4.92       17.83      7.13 o 
   0   2  21      902.98      784.56     23.86 o 
   1   2  21      314.02      319.53     17.00 o 
   2   2  21       31.83       38.24      7.11 o 
   3   2  21       21.70       39.52      7.73 o 
   4   2  21        4.83       18.64      9.06 o 
   5   2  21       54.44       70.30     12.89 o 
   6   2  21       58.27       51.87     10.42 o 
   7   2  21        4.59        6.10      8.43 o 
   8   2  21       16.21       22.59      9.28 o 
   9   2  21        0.16       18.21      9.92 o 
 -13   3  21        0.42        0.00     21.85 o 
 -12   3  21       35.22       48.04     31.48 o 
 -11   3  21       65.34       64.55     17.28 o 
 -10   3  21        2.79       13.71     12.04 o 
  -9   3  21       83.51       82.64     14.99 o 
  -8   3  21       20.98       31.51     13.28 o 
  -7   3  21        9.09       28.35     11.64 o 
  -6   3  21        5.17       20.72     10.78 o 
  -5   3  21        0.00       10.31      9.71 o 
  -4   3  21       46.53       52.11      8.22 o 
  -3   3  21        8.72       18.08      6.81 o 
  -2   3  21        3.43        5.69      6.03 o 
  -1   3  21        0.53        3.88      6.26 o 
   0   3  21       19.12       14.93      6.59 o 
   1   3  21      179.76      164.46     12.71 o 
   2   3  21       59.42       77.41     10.26 o 
   3   3  21      125.38      131.33     14.16 o 
   4   3  21        1.81        9.74     10.87 o 
   5   3  21       18.02       35.55     11.04 o 
   6   3  21      162.40      180.38     14.78 o 
   7   3  21       49.77       67.82     11.34 o 
   8   3  21       13.59       32.29     10.86 o 
 -12   4  21      157.62      190.08     27.49 o 
 -11   4  21        5.78       34.59     15.64 o 
 -10   4  21        8.47       29.70     14.92 o 
  -9   4  21       65.37       88.47     17.19 o 
  -8   4  21      154.51      160.69     19.80 o 
  -7   4  21      223.03      227.46     26.92 o 
  -6   4  21      272.17      304.21     16.16 o 
  -5   4  21      206.48      221.84     14.40 o 
  -4   4  21       39.43       51.69      8.41 o 
  -3   4  21       57.85       39.28      8.54 o 
  -2   4  21        4.31        0.86      6.76 o 
  -1   4  21      344.82      338.96     16.68 o 
   0   4  21      158.50      142.93     15.42 o 
   1   4  21       32.02       41.62     10.28 o 
   2   4  21       99.64      136.67     19.50 o 
   3   4  21       14.66       23.35     10.10 o 
   4   4  21        7.06       22.21     10.43 o 
   5   4  21       45.14       54.09     11.76 o 
   6   4  21        4.84       17.40     10.59 o 
   7   4  21        0.47       11.06     10.07 o 
   8   4  21        6.50       16.43     15.69 o 
 -12   5  21       30.92       43.51     20.60 o 
 -11   5  21       77.95      112.97     30.62 o 
 -10   5  21        3.89        0.00     30.89 o 
  -9   5  21        1.01        0.00     12.05 o 
  -8   5  21        2.14       22.58     10.91 o 
  -7   5  21        1.34       15.23      8.96 o 
  -6   5  21        0.15       13.93      9.07 o 
  -5   5  21       57.98       59.50      9.79 o 
  -4   5  21       43.49       53.40      9.23 o 
  -3   5  21       88.25       97.96     11.58 o 
  -2   5  21       52.58       37.22      9.68 o 
  -1   5  21        0.38       15.59      8.32 o 
   0   5  21        0.62       13.80      8.25 o 
   1   5  21        0.22        0.00      8.72 o 
   2   5  21       30.21       40.07     12.11 o 
   3   5  21        0.12        0.00      8.98 o 
   4   5  21       12.10       41.04     11.85 o 
   5   5  21       15.01       20.89     11.12 o 
   6   5  21        2.41       22.80     10.70 o 
   7   5  21        1.08        9.39     10.74 o 
 -11   6  21       25.42        4.36     23.24 o 
 -10   6  21       34.54       45.00     17.06 o 
  -9   6  21       88.15       71.15     16.01 o 
  -8   6  21       17.37       21.32     11.81 o 
  -7   6  21       74.88       91.69     12.66 o 
  -6   6  21       24.99       16.04     12.37 o 
  -5   6  21       17.11        8.39      9.57 o 
  -4   6  21       49.70       61.14     10.63 o 
  -3   6  21      149.61      139.20     17.95 o 
  -2   6  21        4.67       26.96      9.48 o 
  -1   6  21       48.61       67.60     12.13 o 
   0   6  21       81.64       74.63     13.55 o 
   1   6  21       59.20       89.59     13.08 o 
   2   6  21       84.99       86.72     13.11 o 
   3   6  21       57.39       34.25     12.79 o 
   4   6  21       11.05       19.77     11.42 o 
   5   6  21       93.00       94.84     14.55 o 
   6   6  21       68.36       73.65     15.67 o 
  -9   7  21        3.51       13.91     16.17 o 
  -8   7  21        3.52        0.00     15.55 o 
  -7   7  21       20.43       37.39     12.18 o 
  -6   7  21        0.66       26.35     11.75 o 
  -5   7  21        0.90       11.25      9.39 o 
  -4   7  21       66.87       80.99     15.46 o 
  -3   7  21       18.32       56.00     11.79 o 
  -2   7  21       28.48       24.58     13.97 o 
  -1   7  21      152.53      158.82     16.33 o 
   0   7  21        2.69       29.82     12.09 o 
   1   7  21       26.01       36.04     10.42 o 
   2   7  21        9.33        1.91      9.47 o 
   3   7  21        0.34       21.51     12.56 o 
   4   7  21       36.79       23.44     13.05 o 
  -7   8  21       65.39       86.90     25.57 o 
  -6   8  21       30.97       61.69     13.88 o 
  -5   8  21       25.07       47.12     13.26 o 
  -4   8  21      171.84      187.32     16.62 o 
  -3   8  21       29.77       50.29     11.38 o 
  -2   8  21       41.20       46.28     12.33 o 
  -1   8  21       27.08       62.88     11.74 o 
   0   8  21       18.43       13.70     11.00 o 
   1   8  21       84.52      102.18     18.26 o 
   2   8  21      102.05      120.61     25.53 o 
 -13   0  22        0.49        1.41     21.15 o 
 -12   0  22        0.13       35.06     24.05 o 
 -11   0  22       91.17      165.07     32.78 o 
 -10   0  22       99.74      110.05     29.63 o 
  -9   0  22       74.48       73.26     25.78 o 
  -8   0  22       28.59       44.96     24.37 o 
  -7   0  22       71.14       58.72     26.41 o 
  -6   0  22      372.66      355.46     40.88 o 
  -5   0  22      533.22      572.96     46.30 o 
  -4   0  22        8.03        0.00     18.16 o 
  -3   0  22      632.88      562.46     29.37 o 
  -2   0  22      697.47      610.57     38.83 o 
  -1   0  22      300.85      314.13     25.30 o 
   0   0  22      255.88      257.33     23.92 o 
   1   0  22        0.04        2.89     11.59 o 
   2   0  22      551.15      470.26     39.19 o 
   3   0  22       36.49       44.59     15.72 o 
   4   0  22       62.12       28.47     20.59 o 
   5   0  22        1.87        9.20     14.26 o 
   6   0  22      149.46       87.10     24.76 o 
   7   0  22       10.97        6.57     12.41 o 
   8   0  22        3.66        0.00     10.57 o 
 -13   1  22        0.03       24.78     16.52 o 
 -12   1  22        0.55       23.79     15.37 o 
 -11   1  22       17.00       10.86     25.27 o 
 -10   1  22       47.77       54.51     17.76 o 
  -9   1  22      427.09      416.08     33.31 o 
  -8   1  22       68.55       92.71     19.79 o 
  -7   1  22        3.72        5.70     13.72 o 
  -6   1  22      403.20      386.63     23.75 o 
  -5   1  22       14.84       21.46     10.34 o 
  -4   1  22        9.32        0.00      9.44 o 
  -3   1  22      330.85      389.07     23.19 o 
  -2   1  22      129.28      123.61     15.84 o 
  -1   1  22      115.31       98.56     15.20 o 
   0   1  22       34.50       48.96     10.05 o 
   1   1  22       41.10       40.84      9.60 o 
   2   1  22        0.66       17.11      8.00 o 
   3   1  22      795.09      695.34     24.23 o 
   4   1  22       18.45       26.60      7.46 o 
   5   1  22       57.83       54.53      9.91 o 
   6   1  22       53.61       63.95     12.14 o 
   7   1  22       18.43       13.27      8.97 o 
   8   1  22       12.82       29.47     10.52 o 
 -13   2  22       67.79      127.97     20.35 o 
 -12   2  22      160.73      127.95     23.23 o 
 -11   2  22      269.40      267.47     38.87 o 
 -10   2  22      182.73      217.80     66.23 o 
  -9   2  22        2.05        7.01     14.93 o 
  -8   2  22       47.86       66.72     14.18 o 
  -7   2  22      171.23      196.30     30.17 o 
  -6   2  22      246.67      262.71     22.85 o 
  -5   2  22      333.42      353.82     23.16 o 
  -4   2  22      779.76      632.94     27.06 o 
  -3   2  22        0.87        7.57      9.43 o 
  -2   2  22       62.23       76.90     13.54 o 
  -1   2  22       96.76      104.57     14.95 o 
   0   2  22      250.61      289.18     21.24 o 
   1   2  22        7.36        0.00      6.26 o 
   2   2  22        2.65        7.03      7.10 o 
   3   2  22        9.52       22.77      7.43 o 
   4   2  22       25.62       43.12     10.44 o 
   5   2  22      149.24      174.75     14.43 o 
   6   2  22        2.66        8.69      9.03 o 
   7   2  22        3.15        7.66      8.51 o 
   8   2  22        7.15       14.65      9.30 o 
 -13   3  22       44.99       49.37     27.28 o 
 -12   3  22        0.02       56.65     39.03 o 
 -11   3  22        2.92        0.68     13.18 o 
 -10   3  22        2.94       16.21     12.21 o 
  -9   3  22       56.47       74.36     16.08 o 
  -8   3  22       22.99       36.16     13.37 o 
  -7   3  22        0.00        0.00     13.17 o 
  -6   3  22       42.60       65.19     14.52 o 
  -5   3  22      299.44      306.13     22.79 o 
  -4   3  22      256.86      226.92     23.37 o 
  -3   3  22       12.65       25.10     11.49 o 
  -2   3  22        0.43        7.44      7.34 o 
  -1   3  22       16.14       10.20      7.22 o 
   0   3  22       70.89       53.08      9.27 o 
   1   3  22       12.97       12.48      7.59 o 
   2   3  22      237.16      257.08     22.50 o 
   3   3  22      208.08      280.54     25.54 o 
   4   3  22        1.36       14.59     10.64 o 
   5   3  22      166.69      200.38     18.31 o 
   6   3  22      233.18      231.89     19.03 o 
   7   3  22      115.96      129.10     14.22 o 
   8   3  22      169.59      175.62     15.58 o 
 -12   4  22       31.81       23.68     49.29 o 
 -11   4  22      272.37      241.29     23.51 o 
 -10   4  22      200.83      189.14     22.66 o 
  -9   4  22        7.99        6.57     13.01 o 
  -8   4  22        0.19       12.01     12.48 o 
  -7   4  22       70.55      111.38     16.91 o 
  -6   4  22      133.18      115.87     18.03 o 
  -5   4  22      132.07      117.83     20.25 o 
  -4   4  22        0.03        6.54      6.63 o 
  -3   4  22       93.30       89.73     11.65 o 
  -2   4  22      129.83      164.79     13.18 o 
  -1   4  22      106.33      106.81     11.49 o 
   0   4  22      171.56      160.74     13.74 o 
   1   4  22      103.24       80.06     11.49 o 
   2   4  22      139.59      159.48     16.54 o 
   3   4  22      118.02       98.58     14.56 o 
   4   4  22       13.71       21.14     11.07 o 
   5   4  22       40.82       71.79     12.77 o 
   6   4  22       45.53       37.67     14.34 o 
   7   4  22       35.85       18.15     10.85 o 
 -11   5  22       13.83       51.12     24.20 o 
 -10   5  22       28.38       18.21     15.39 o 
  -9   5  22        4.71       19.45     15.39 o 
  -8   5  22       76.24      109.46     18.38 o 
  -7   5  22       17.79       31.70      9.94 o 
  -6   5  22       75.31       80.16     11.55 o 
  -5   5  22      138.44      134.56     13.43 o 
  -4   5  22      198.65      194.89     14.89 o 
  -3   5  22       31.25       37.41      9.43 o 
  -2   5  22        0.01        4.29      7.83 o 
  -1   5  22        1.47        0.00      7.75 o 
   0   5  22       21.25       37.91     11.02 o 
   1   5  22       73.58       77.94     23.70 o 
   2   5  22      166.65      176.54     17.35 o 
   3   5  22        2.89       23.41     11.56 o 
   4   5  22      115.33       87.58     17.03 o 
   5   5  22      152.98      141.51     21.61 o 
   6   5  22      247.03      254.86     20.95 o 
 -10   6  22       12.58        0.00     22.16 o 
  -9   6  22       29.96       11.49     17.18 o 
  -8   6  22       10.59       26.28     15.56 o 
  -7   6  22       13.87       33.03     10.90 o 
  -6   6  22       11.61       19.14     10.20 o 
  -5   6  22        0.27       14.37      9.70 o 
  -4   6  22        0.05        0.00      9.01 o 
  -3   6  22       20.28        8.90      8.90 o 
  -2   6  22       21.63       47.06     10.73 o 
  -1   6  22       23.71       35.63     11.94 o 
   0   6  22       51.34       62.10     12.33 o 
   1   6  22       30.08       40.86     16.62 o 
   2   6  22        0.88       21.16     10.22 o 
   3   6  22        0.23       26.50     11.38 o 
   4   6  22        9.40       11.50     11.30 o 
   5   6  22        5.36        0.00     11.14 o 
  -8   7  22        2.28        0.00     15.72 o 
  -7   7  22       11.13       30.89     11.36 o 
  -6   7  22       75.18       69.35     13.70 o 
  -5   7  22        1.09       13.29      9.75 o 
  -4   7  22       29.89       40.50     10.65 o 
  -3   7  22      113.04      133.94     14.08 o 
  -2   7  22       36.06       50.17     11.56 o 
  -1   7  22       85.53      116.72     14.31 o 
   0   7  22       36.16       30.96     13.43 o 
   1   7  22       70.28      104.17     14.14 o 
   2   7  22      124.21      176.48     26.19 o 
   3   7  22      104.17      112.26     16.38 o 
  -5   8  22        6.61       19.66     10.19 o 
  -4   8  22        0.42       22.35     10.27 o 
  -3   8  22       14.80       31.43     10.80 o 
  -2   8  22        1.05        7.13     10.30 o 
  -1   8  22        9.84       22.46     10.28 o 
   0   8  22        7.78       13.34     11.03 o 
 -13   1  23       13.60       51.94     29.16 o 
 -12   1  23        6.17        0.00     17.29 o 
 -11   1  23       51.83       55.22     17.27 o 
 -10   1  23       68.80      114.92     20.09 o 
  -9   1  23        4.98        9.64     14.05 o 
  -8   1  23       75.85      107.15     49.99 o 
  -7   1  23        3.81        8.98     23.78 o 
  -6   1  23       54.56       56.41     17.01 o 
  -5   1  23      141.91      140.16     49.33 o 
  -4   1  23      190.55      224.71     19.73 o 
  -3   1  23      395.44      440.11     41.82 o 
  -2   1  23      372.47      349.62     24.28 o 
  -1   1  23      583.51      507.78     34.26 o 
   0   1  23      886.47      770.64     29.96 o 
   1   1  23      119.27      134.09     16.65 o 
   2   1  23       73.22       61.39     15.94 o 
   3   1  23        1.01       19.48      9.99 o 
   4   1  23        8.31       31.06     10.69 o 
   5   1  23       38.78       53.46     14.05 o 
   6   1  23      125.29      138.37     17.77 o 
   7   1  23       20.76        7.37      9.20 o 
   8   1  23      103.05      113.32     13.83 o 
 -12   2  23        2.57       49.11     30.89 o 
 -11   2  23        2.27       30.68     16.34 o 
 -10   2  23        2.56       30.12     15.57 o 
  -9   2  23       49.34       40.54     32.54 o 
  -8   2  23       35.41       32.53     17.44 o 
  -7   2  23        5.20       16.90     11.99 o 
  -6   2  23      147.54      150.96     26.37 o 
  -5   2  23        5.47       10.97     10.71 o 
  -4   2  23       51.49       45.95     12.61 o 
  -3   2  23        7.11        2.32     11.52 o 
  -2   2  23       17.80       19.80     11.62 o 
  -1   2  23       12.42        6.40     11.27 o 
   0   2  23       74.84       87.58     18.46 o 
   1   2  23      152.99      202.81     30.22 o 
   2   2  23        6.48        4.37     17.89 o 
   3   2  23      120.79      148.77     15.56 o 
   4   2  23       28.61       25.16     10.30 o 
   5   2  23        5.26       17.24      9.46 o 
   6   2  23       49.71       70.32     11.40 o 
   7   2  23       67.52       86.76     12.59 o 
 -12   3  23        5.29       44.47     18.18 o 
 -11   3  23      137.16      110.62     22.84 o 
 -10   3  23       46.74       65.45     19.00 o 
  -9   3  23       14.55       29.17     14.92 o 
  -8   3  23       70.24       77.53     15.13 o 
  -7   3  23        0.73       22.71     16.65 o 
  -6   3  23      283.45      291.33     23.30 o 
  -5   3  23      257.22      202.30     20.69 o 
  -4   3  23      132.41      156.61     18.13 o 
  -3   3  23       24.53        6.57     10.23 o 
  -2   3  23        0.07       11.90     10.08 o 
  -1   3  23        7.23        0.00     11.22 o 
   0   3  23       69.86       89.10     20.66 o 
   1   3  23       23.74       31.75      9.19 o 
   2   3  23        1.36       22.09      9.72 o 
   3   3  23       14.30       32.48     10.88 o 
   4   3  23       28.72       36.56     11.12 o 
   5   3  23      159.51      190.93     17.95 o 
   6   3  23       72.42       71.23     13.38 o 
   7   3  23       27.25       55.38     16.85 o 
 -11   4  23       41.75       83.44     27.95 o 
 -10   4  23      127.49       91.35     18.72 o 
  -9   4  23       35.61       54.99     16.28 o 
  -8   4  23       38.86       55.91     14.87 o 
  -7   4  23        0.47       34.98     17.42 o 
  -6   4  23       23.45       26.41     13.81 o 
  -5   4  23        7.96       14.73     12.38 o 
  -4   4  23       13.73       28.86     12.61 o 
  -3   4  23        5.07       25.89     10.02 o 
  -2   4  23        5.24        0.52      7.66 o 
  -1   4  23        7.45       16.74      8.22 o 
   0   4  23        2.49        1.90      8.45 o 
   1   4  23        1.95        5.94     12.28 o 
   2   4  23       81.60       76.11     16.82 o 
   3   4  23        9.85        0.00     10.57 o 
   4   4  23       32.34       42.51     13.68 o 
   5   4  23       57.80       65.63     14.43 o 
   6   4  23        8.57       25.34     11.50 o 
 -10   5  23       30.80       55.84     18.20 o 
  -9   5  23       41.27       68.31     17.31 o 
  -8   5  23        0.01       18.27     24.11 o 
  -7   5  23        0.00       22.75     14.23 o 
  -6   5  23       29.44       38.99     14.02 o 
  -5   5  23       16.97       24.59      9.72 o 
  -4   5  23      125.43      104.11     14.59 o 
  -3   5  23       67.87       64.73     10.61 o 
  -2   5  23        0.04        0.00      7.74 o 
  -1   5  23        0.00        2.96      8.86 o 
   0   5  23        6.97       13.47      9.98 o 
   1   5  23        0.18       18.44     10.67 o 
   2   5  23        3.61       13.34     10.82 o 
   3   5  23        3.74       29.15     11.85 o 
   4   5  23       17.90       47.15     13.08 o 
   5   5  23        0.80       29.56     11.53 o 
  -9   6  23       48.81       58.60     25.22 o 
  -8   6  23       61.16       67.32     18.17 o 
  -7   6  23       61.13       94.37     13.09 o 
  -6   6  23       32.63       44.84     11.29 o 
  -5   6  23      167.48      162.41     16.12 o 
  -4   6  23       10.39       45.50     10.47 o 
  -3   6  23       12.43        0.00      9.20 o 
  -2   6  23      182.36      172.74     21.83 o 
  -1   6  23        9.37       12.83     10.19 o 
   0   6  23       24.16       18.02     10.14 o 
   1   6  23       37.48       64.70     12.40 o 
   2   6  23        0.42       11.45     10.19 o 
   3   6  23        9.86        9.96     12.23 o 
   4   6  23        0.49       15.38     11.57 o 
  -7   7  23       10.27       39.21     11.33 o 
  -6   7  23        0.26        0.00     10.99 o 
  -5   7  23       36.67       27.64     12.99 o 
  -4   7  23       38.05       49.24     10.93 o 
  -3   7  23       13.12       25.67     11.99 o 
  -2   7  23       10.54       20.81     16.72 o 
  -1   7  23       14.95       28.53     10.67 o 
   0   7  23       16.40       18.37     10.40 o 
   1   7  23       14.49       37.97     11.15 o 
   2   7  23        0.17       11.90     10.80 o 
 -12   0  24        5.16       30.66     23.74 o 
 -11   0  24        7.89       50.39     23.74 o 
 -10   0  24      115.87      108.87     31.60 o 
  -9   0  24        1.77        0.00     19.81 o 
  -8   0  24       39.12       50.39     22.95 o 
  -7   0  24       27.72        6.76     19.49 o 
  -6   0  24      232.28      261.29     40.56 o 
  -5   0  24      302.10      292.57     41.82 o 
  -4   0  24       34.64       21.38     24.45 o 
  -3   0  24       56.28       76.48     28.38 o 
  -2   0  24       20.99       52.75     26.49 o 
  -1   0  24       79.92      100.30     30.66 o 
   0   0  24     1101.08      913.49     69.80 o 
   1   0  24     1078.65      902.97     40.73 o 
   2   0  24      212.74      240.23     45.08 o 
   3   0  24        8.77        8.27     14.73 o 
   4   0  24       22.03       32.59     30.50 o 
   5   0  24        0.58       23.88     16.65 o 
   6   0  24      188.86      129.47     28.30 o 
   7   0  24      297.84      286.76     42.13 o 
 -12   1  24        0.44       11.83     15.84 o 
 -11   1  24       14.95        6.08     14.67 o 
 -10   1  24        2.24       46.44     16.05 o 
  -9   1  24        0.02       25.20     22.25 o 
  -8   1  24       54.74       74.97     17.96 o 
  -7   1  24       47.55       40.73     16.90 o 
  -6   1  24       21.73       15.90     15.88 o 
  -5   1  24        2.91       23.38     15.34 o 
  -4   1  24      138.10      164.14     29.05 o 
  -3   1  24      136.64      131.83     17.38 o 
  -2   1  24      386.56      395.33     24.72 o 
  -1   1  24      190.45      231.82     27.20 o 
   0   1  24        0.03       23.31     11.49 o 
   1   1  24      202.26      227.87     21.03 o 
   2   1  24      172.31      168.81     23.33 o 
   3   1  24       75.09       83.73     24.98 o 
   4   1  24      115.42      156.35     16.16 o 
   5   1  24        5.49        0.00     11.05 o 
   6   1  24        0.21       27.40     12.24 o 
   7   1  24        5.79        6.91     22.84 o 
 -12   2  24      120.70      151.10     34.08 o 
 -11   2  24        2.32       31.25     16.55 o 
 -10   2  24      101.05       86.85     19.49 o 
  -9   2  24        2.76       10.45     22.32 o 
  -8   2  24       33.55       57.15     19.54 o 
  -7   2  24       76.72      103.87     21.88 o 
  -6   2  24       40.30       29.35     12.93 o 
  -5   2  24       52.93       47.64     14.34 o 
  -4   2  24      106.54      131.30     17.22 o 
  -3   2  24       10.24       11.21     12.03 o 
  -2   2  24       17.78       20.47     12.31 o 
  -1   2  24       52.11       36.70     12.94 o 
   0   2  24        0.12        0.00     11.17 o 
   1   2  24       28.04       19.92     26.06 o 
   2   2  24       37.28       42.95     13.93 o 
   3   2  24        5.32       26.20     15.81 o 
   4   2  24        1.47        2.08     14.86 o 
   5   2  24        0.05        0.00     14.09 o 
   6   2  24       29.70       53.95     12.35 o 
   7   2  24        1.32        0.00      9.40 o 
 -11   3  24      101.90      107.46     22.22 o 
 -10   3  24      202.79      226.58     28.04 o 
  -9   3  24      150.45      150.12     26.68 o 
  -8   3  24        0.53       25.26     13.06 o 
  -7   3  24        0.35       32.58     17.84 o 
  -6   3  24       22.35       28.59     13.29 o 
  -5   3  24       35.11       32.17     13.64 o 
  -4   3  24      152.18      177.25     27.81 o 
  -3   3  24      137.40      164.52     19.17 o 
  -2   3  24       12.69       24.07     12.07 o 
  -1   3  24       56.77       68.89     15.24 o 
   0   3  24      105.75       92.06     28.76 o 
   1   3  24      396.43      329.34     24.55 o 
   2   3  24      260.86      258.71     22.81 o 
   3   3  24        1.54        0.00      9.92 o 
   4   3  24       27.43       37.70     12.12 o 
   5   3  24      146.59      162.00     16.98 o 
   6   3  24      136.82      146.97     17.85 o 
 -11   4  24       43.55       43.50     33.39 o 
 -10   4  24        4.31        0.31     14.56 o 
  -9   4  24       17.69       17.06     14.28 o 
  -8   4  24       26.15       24.99     20.88 o 
  -7   4  24       88.23      113.86     23.63 o 
  -6   4  24       16.25       36.64     14.16 o 
  -5   4  24        0.02       13.79     12.46 o 
  -4   4  24       27.61       27.10     15.71 o 
  -3   4  24       12.67       14.74     12.40 o 
  -2   4  24        3.41       14.26     12.36 o 
  -1   4  24       15.09        6.17      9.53 o 
   0   4  24        0.05       13.18     10.26 o 
   1   4  24        1.50       14.96     10.63 o 
   2   4  24      152.36      170.00     17.39 o 
   3   4  24        0.22       23.32     11.52 o 
   4   4  24        2.02       12.49     11.40 o 
   5   4  24        5.22        6.19     10.83 o 
 -10   5  24       95.37       74.40     18.75 o 
  -9   5  24       73.58      134.27     20.92 o 
  -8   5  24       27.91       26.24     17.10 o 
  -7   5  24       39.89       67.45     17.47 o 
  -6   5  24      159.54      136.69     20.24 o 
  -5   5  24      197.96      221.47     23.10 o 
  -4   5  24      103.23       73.61     15.44 o 
  -3   5  24        0.02        0.00      8.77 o 
  -2   5  24       10.40       17.10      9.36 o 
  -1   5  24       70.46       89.52     12.07 o 
   0   5  24       58.75       67.43     12.70 o 
   1   5  24      130.14      165.58     17.30 o 
   2   5  24       36.72       66.23     13.42 o 
   3   5  24       20.47       42.95     12.30 o 
   4   5  24       15.49       34.43     12.72 o 
  -8   6  24        0.44       25.12     33.25 o 
  -7   6  24       28.11       10.57     15.56 o 
  -6   6  24        1.69       21.34     13.64 o 
  -5   6  24        5.10       13.46      9.88 o 
  -4   6  24      116.13      145.81     13.98 o 
  -3   6  24        2.41        7.62      8.65 o 
  -2   6  24       16.31       33.33     22.67 o 
  -1   6  24        0.70        0.00     10.17 o 
   0   6  24        2.32       29.49     11.16 o 
   1   6  24        1.08        4.88     10.14 o 
   2   6  24       37.07       30.28     12.15 o 
   3   6  24        0.04        0.11     19.01 o 
  -5   7  24       13.03       33.36     11.27 o 
  -4   7  24        0.51       27.26     10.88 o 
  -3   7  24        0.66       32.51     13.93 o 
  -2   7  24       29.01       10.00     10.98 o 
  -1   7  24       15.16       25.75     14.01 o 
   0   7  24       18.62       35.81     11.79 o 
 -12   1  25      111.31      104.41     21.61 o 
 -11   1  25      113.89      175.16     24.79 o 
 -10   1  25       19.20       58.30     17.21 o 
  -9   1  25       79.79      116.24     39.38 o 
  -8   1  25       32.21       39.95     16.76 o 
  -7   1  25       21.67        5.75     28.18 o 
  -6   1  25      227.57      242.77     28.37 o 
  -5   1  25      401.46      418.41     33.94 o 
  -4   1  25      113.12      142.77     24.68 o 
  -3   1  25       38.64       34.04     18.62 o 
  -2   1  25      171.64      196.14     25.96 o 
  -1   1  25      305.27      307.03     23.70 o 
   0   1  25        0.18       14.44     13.34 o 
   1   1  25      151.46      124.88     18.64 o 
   2   1  25       28.31       54.38     15.70 o 
   3   1  25       68.88      101.34     26.75 o 
   4   1  25       29.09       34.15     17.02 o 
   5   1  25      170.25      157.57     19.26 o 
   6   1  25       87.04       55.03     23.96 o 
 -11   2  25       30.52       64.90     18.85 o 
 -10   2  25        1.23        7.00     13.58 o 
  -9   2  25       21.21       26.92     15.25 o 
  -8   2  25        5.89        0.00     16.96 o 
  -7   2  25      102.85      122.82     23.24 o 
  -6   2  25       31.16       26.60     17.33 o 
  -5   2  25        9.62       10.89     11.44 o 
  -4   2  25        7.65       12.17     11.99 o 
  -3   2  25        4.02        3.91     12.50 o 
  -2   2  25        1.98       13.48     13.27 o 
  -1   2  25       60.58       63.87     18.06 o 
   0   2  25       42.70       36.01     14.11 o 
   1   2  25      252.68      254.31     28.29 o 
   2   2  25      146.61      151.60     24.00 o 
   3   2  25        0.23        9.02     15.31 o 
   4   2  25        2.29       11.24     14.66 o 
   5   2  25       10.98       31.31     17.37 o 
   6   2  25       39.67       41.78     18.93 o 
 -11   3  25       33.48       85.09     46.77 o 
 -10   3  25        0.06       29.43     15.90 o 
  -9   3  25        2.54       25.42     27.28 o 
  -8   3  25       22.62       74.59     21.91 o 
  -7   3  25       53.95       54.12     20.21 o 
  -6   3  25      157.38      136.93     23.10 o 
  -5   3  25       18.14       23.92     14.34 o 
  -4   3  25      127.32      125.82     17.75 o 
  -3   3  25       80.33      111.34     17.93 o 
  -2   3  25        9.32        8.61     13.84 o 
  -1   3  25        0.47        0.00     13.87 o 
   0   3  25        7.96       33.78     13.84 o 
   1   3  25        0.09       18.86     14.16 o 
   2   3  25       19.78        9.25     21.26 o 
   3   3  25        0.89       16.84     16.14 o 
   4   3  25       19.58       33.07     18.59 o 
   5   3  25        5.11       22.74     24.65 o 
 -10   4  25       60.73       50.04     32.28 o 
  -9   4  25       84.29       59.45     20.52 o 
  -8   4  25        0.15        0.00     13.34 o 
  -7   4  25       22.09       13.86     17.32 o 
  -6   4  25       36.83       29.27     22.65 o 
  -5   4  25       12.76       27.10     14.12 o 
  -4   4  25        9.96       13.52     12.72 o 
  -3   4  25        7.32       25.15     13.95 o 
  -2   4  25       59.23       75.42     21.41 o 
  -1   4  25       34.27       51.39     15.22 o 
   0   4  25        4.55        7.78     13.73 o 
   1   4  25       37.08       29.77     23.62 o 
   2   4  25      114.10      127.10     16.07 o 
   3   4  25       28.36       39.82     15.68 o 
   4   4  25        2.43        6.24     12.21 o 
  -9   5  25       25.75       31.69     17.14 o 
  -8   5  25        0.02        9.59     14.33 o 
  -7   5  25       64.16       69.62     21.47 o 
  -6   5  25        1.02       15.16     13.52 o 
  -5   5  25       39.78       41.03     16.53 o 
  -4   5  25        1.58        5.23     12.15 o 
  -3   5  25        4.78       27.45     12.14 o 
  -2   5  25        4.43       23.29     11.56 o 
  -1   5  25       32.00       44.95     11.38 o 
   0   5  25        4.10       25.91     10.94 o 
   1   5  25        0.61       12.55     18.19 o 
   2   5  25       20.28       57.22     13.16 o 
   3   5  25       30.77       56.19     13.93 o 
  -7   6  25        6.58       24.50     16.37 o 
  -6   6  25        0.10       24.65     14.18 o 
  -5   6  25       29.55       67.68     16.84 o 
  -4   6  25       28.40       54.79     15.22 o 
  -3   6  25        2.43       30.17     11.22 o 
  -2   6  25       23.70       34.34     21.12 o 
  -1   6  25       13.91       15.34     13.63 o 
   0   6  25        7.64       29.56     15.67 o 
   1   6  25       31.50       22.25     25.30 o 
 -11   0  26      249.22      259.17     42.05 o 
 -10   0  26      119.34      108.87     29.08 o 
  -9   0  26        0.01       24.84     21.15 o 
  -8   0  26       15.21       39.22     22.48 o 
  -7   0  26       59.21       41.82     23.35 o 
  -6   0  26      427.53      395.39     51.49 o 
  -5   0  26      348.27      350.04     47.48 o 
  -4   0  26      636.47      679.01     61.08 o 
  -3   0  26        2.00        0.00     22.87 o 
  -2   0  26       75.83       54.87     30.19 o 
  -1   0  26      240.34      260.27     43.00 o 
   0   0  26      169.08      256.34     43.31 o 
   1   0  26      155.07      102.42     34.90 o 
   2   0  26      273.27      236.15     28.20 o 
   3   0  26       19.68       18.73     17.35 o 
   4   0  26       51.71       68.91     41.54 o 
   5   0  26      208.21      200.45     34.04 o 
 -11   1  26        0.76       34.38     18.83 o 
 -10   1  26       40.24       47.72     15.91 o 
  -9   1  26       13.07       30.74     14.08 o 
  -8   1  26        3.47        0.66     33.57 o 
  -7   1  26        6.60        0.00     15.61 o 
  -6   1  26        1.21        3.09     27.16 o 
  -5   1  26       19.29       57.32     52.98 o 
  -4   1  26       14.97       10.53     18.48 o 
  -3   1  26       20.12       52.24     29.56 o 
  -2   1  26       97.97      129.24     26.40 o 
  -1   1  26      201.19      198.19     24.27 o 
   0   1  26      295.32      291.35     32.89 o 
   1   1  26        4.61       11.19     18.32 o 
   2   1  26       44.42       31.29     14.43 o 
   3   1  26        0.80       21.92     15.71 o 
   4   1  26       12.04       27.61     18.27 o 
   5   1  26        8.89       51.32     18.71 o 
 -10   2  26        0.06       31.45     16.06 o 
  -9   2  26       74.47       90.99     33.72 o 
  -8   2  26       73.91      100.33     23.03 o 
  -7   2  26        9.87       18.30     16.58 o 
  -6   2  26        1.54       15.30     16.49 o 
  -5   2  26      104.49       94.51     21.87 o 
  -4   2  26        9.30       32.04     21.98 o 
  -3   2  26      181.38      172.37     21.58 o 
  -2   2  26      136.11      132.37     21.95 o 
  -1   2  26      217.19      286.59     25.00 o 
   0   2  26      233.23      283.51     24.54 o 
   1   2  26      117.10       39.07     25.92 o 
   2   2  26        5.82       19.12     14.98 o 
   3   2  26       73.35       74.83     20.85 o 
   4   2  26       19.47       11.73     16.84 o 
   5   2  26       67.65       72.35     19.98 o 
 -10   3  26        9.91       12.70     17.96 o 
  -9   3  26        0.48       12.23     17.63 o 
  -8   3  26        2.81        0.00     25.90 o 
  -7   3  26        8.39       19.31     17.35 o 
  -6   3  26        0.24        0.00     12.59 o 
  -5   3  26      120.43      129.14     19.78 o 
  -4   3  26       28.94       28.44     14.36 o 
  -3   3  26       72.49       60.61     15.44 o 
  -2   3  26       97.33       86.78     17.96 o 
  -1   3  26       21.58        3.80     18.48 o 
   0   3  26      109.61       83.67     46.18 o 
   1   3  26        2.71        6.03     13.85 o 
   2   3  26       76.78       52.84     18.90 o 
   3   3  26        2.76        0.00     36.95 o 
   4   3  26        6.55        0.00     15.54 o 
  -9   4  26        7.38       21.94     15.38 o 
  -8   4  26       27.28       28.02     15.35 o 
  -7   4  26       13.53       44.88     32.90 o 
  -6   4  26       17.72       32.45     14.68 o 
  -5   4  26       14.49       32.19     15.35 o 
  -4   4  26       67.26       94.74     17.19 o 
  -3   4  26       54.80       58.51     14.34 o 
  -2   4  26        2.69       10.57     12.04 o 
  -1   4  26        0.14        8.18     14.64 o 
   0   4  26       45.23       57.91     19.72 o 
   1   4  26       78.02       82.95     21.16 o 
   2   4  26        2.08       17.00     16.59 o 
   3   4  26       40.80      101.14     24.64 o 
  -7   5  26        5.94       26.34     27.94 o 
  -6   5  26       16.69       19.28     24.08 o 
  -5   5  26       56.38       73.42     28.29 o 
  -4   5  26        7.90        0.66     12.61 o 
  -3   5  26        3.43       16.18     12.51 o 
  -2   5  26        2.41       19.93     12.44 o 
  -1   5  26        0.35        3.98     12.67 o 
   0   5  26        2.52       34.56     17.80 o 
   1   5  26       14.63       43.65     17.29 o 
   2   5  26       19.80       21.79     12.20 o 
  -5   6  26        4.13       18.30     15.36 o 
  -4   6  26        0.38       10.12     17.74 o 
  -3   6  26       12.10       30.47     14.30 o 
  -2   6  26       24.86       50.73     17.02 o 
  -1   6  26       12.27        4.30     11.05 o 
 -10   1  27       25.41       55.15     17.67 o 
  -9   1  27       28.84       40.91     25.78 o 
  -8   1  27        0.55       25.57     18.04 o 
  -7   1  27       53.60       53.08     30.62 o 
  -6   1  27       31.21       31.57     16.60 o 
  -5   1  27        9.19        0.00     20.29 o 
  -4   1  27        0.57        0.00     19.54 o 
  -3   1  27       15.94        9.76     20.16 o 
  -2   1  27       34.44        0.00     20.62 o 
  -1   1  27        0.03        0.32     20.10 o 
   0   1  27       25.96       33.62     22.13 o 
   1   1  27       35.45       46.05     16.99 o 
   2   1  27       32.63       19.46     15.17 o 
   3   1  27        2.75        0.00     14.76 o 
   4   1  27        4.30        0.00     16.20 o 
  -9   2  27        4.01       51.53     18.93 o 
  -8   2  27        6.72       59.83     20.94 o 
  -7   2  27        0.21        8.50     16.53 o 
  -6   2  27        7.67       39.02     17.07 o 
  -5   2  27       15.17       12.10     16.26 o 
  -4   2  27       74.68       83.21     23.49 o 
  -3   2  27        0.07        0.00     19.38 o 
  -2   2  27        0.28        0.00     14.51 o 
  -1   2  27       35.51       17.51     16.13 o 
   0   2  27      114.21      101.20     17.91 o 
   1   2  27        1.19        1.81     14.16 o 
   2   2  27       74.42       94.92     18.53 o 
   3   2  27       16.05       42.08     17.69 o 
   4   2  27        5.28       18.15     15.95 o 
  -9   3  27        0.23        0.00     17.53 o 
  -8   3  27       29.48       55.06     19.71 o 
  -7   3  27       37.58       37.08     17.89 o 
  -6   3  27       22.12       27.88     18.20 o 
  -5   3  27        5.71        4.88     13.78 o 
  -4   3  27        0.32       15.69     12.65 o 
  -3   3  27        9.31       42.53     13.90 o 
  -2   3  27        2.28       28.49     15.27 o 
  -1   3  27       32.90       29.06     16.73 o 
   0   3  27       88.20       21.67     17.03 o 
   1   3  27       14.13       28.98     16.34 o 
   2   3  27        4.17        6.89     16.08 o 
   3   3  27        4.45       29.36     24.09 o 
  -8   4  27       23.76       39.00     20.13 o 
  -7   4  27        3.91       27.62     18.73 o 
  -6   4  27        0.26       16.65     13.81 o 
  -5   4  27       50.84       52.60     15.44 o 
  -4   4  27       43.20       61.51     16.33 o 
  -3   4  27       74.72       89.27     20.39 o 
  -2   4  27      137.06      134.28     18.70 o 
  -1   4  27       34.71       22.20     14.67 o 
   0   4  27       75.52       81.46     20.63 o 
   1   4  27      136.17      112.01     23.79 o 
   2   4  27        7.55        4.80     16.51 o 
  -6   5  27       11.00       23.51     14.86 o 
  -5   5  27        9.58       16.56     14.16 o 
  -4   5  27        2.93        7.48     13.10 o 
  -3   5  27        2.76       29.47     14.89 o 
  -2   5  27        0.10       20.44     13.92 o 
  -1   5  27        1.80       15.29     42.53 o 
   0   5  27        2.01        4.86     16.31 o 
  -9   0  28      117.63       81.52     27.20 o 
  -8   0  28       12.98       42.21     22.17 o 
  -7   0  28        2.41        8.49     19.81 o 
  -6   0  28      111.99       80.02     38.91 o 
  -5   0  28       51.69       14.39     33.25 o 
  -4   0  28       27.37       50.78     33.25 o 
  -3   0  28        0.03       21.30     30.66 o 
  -2   0  28        1.87        7.55     31.29 o 
  -1   0  28       61.48       49.44     36.24 o 
   0   0  28       74.93       20.28     34.43 o 
   1   0  28      367.15      375.58     55.02 o 
   2   0  28       29.50       16.43     35.77 o 
   3   0  28       19.60        0.00     33.01 o 
  -9   1  28        0.08       27.25     15.17 o 
  -8   1  28        0.01       20.63     17.18 o 
  -7   1  28        4.60       16.40     17.24 o 
  -6   1  28        0.11       15.22     16.59 o 
  -5   1  28       32.10       23.57     23.98 o 
  -4   1  28        0.95        0.00     20.23 o 
  -3   1  28       67.02       41.48     23.73 o 
  -2   1  28       13.72       21.03     35.53 o 
  -1   1  28       32.00        4.92     23.89 o 
   0   1  28      192.52      216.26     32.12 o 
   1   1  28        0.80       22.02     24.90 o 
   2   1  28       10.41       29.99     16.94 o 
   3   1  28        3.34        0.00     16.11 o 
  -8   2  28       32.48       15.05     20.75 o 
  -7   2  28      156.24      181.37     33.37 o 
  -6   2  28       84.68      141.10     26.13 o 
  -5   2  28       55.88       91.08     63.83 o 
  -4   2  28       55.94       92.86     26.82 o 
  -3   2  28        0.70       16.38     22.88 o 
  -2   2  28      105.79      116.71     28.72 o 
  -1   2  28      105.05      128.04     20.91 o 
   0   2  28        0.47       37.28     17.61 o 
   1   2  28        1.13       18.95     14.91 o 
   2   2  28       93.53       58.88     67.41 o 
  -7   3  28        4.01       20.66     38.12 o 
  -6   3  28       82.51       62.92     21.69 o 
  -5   3  28        0.21       44.52     18.84 o 
  -4   3  28        0.31       20.46     13.64 o 
  -3   3  28        9.75       26.95     16.05 o 
  -2   3  28        4.47       18.29     15.06 o 
  -1   3  28        0.03       13.84     16.82 o 
   0   3  28       56.09       49.79     21.33 o 
   1   3  28      174.61      178.73     27.51 o 
  -6   4  28       22.93       51.85     15.36 o 
  -5   4  28       22.38       37.97     18.90 o 
  -4   4  28       26.87       46.63     23.64 o 
  -3   4  28       87.49      128.85     19.40 o 
  -2   4  28       78.24       77.93     18.47 o 
  -1   4  28       85.19       87.33     18.70 o 
   0   4  28       25.59       42.16     17.56 o 
  -7   1  29        6.93       20.79     32.54 o 
  -6   1  29        9.49       35.23     18.30 o 
  -5   1  29        6.75       11.61     23.47 o 
  -4   1  29       32.68       15.92     23.27 o 
  -3   1  29        9.26        0.00     21.96 o 
  -2   1  29        0.01        1.83     22.61 o 
  -1   1  29        0.90        1.78     25.40 o 
   0   1  29        1.31        0.00     22.92 o 
   1   1  29       17.26        0.00     25.55 o 
  -7   2  29       11.74       44.33     20.37 o 
  -6   2  29       33.18       21.69     17.38 o 
  -5   2  29       73.50       63.37     22.17 o 
  -4   2  29       15.71        4.96     23.23 o 
  -3   2  29        2.32        3.22     24.09 o 
  -2   2  29       17.99       19.80     25.36 o 
  -1   2  29        0.18       22.34     23.98 o 
   0   2  29       27.96        4.62     28.49 o 
  -5   3  29        9.38       20.14     18.18 o 
  -4   3  29        2.77       56.16     20.06 o 
  -3   3  29        0.05       10.30     17.59 o 
  -2   3  29       58.06       68.87     18.72 o 
  -1   3  29      209.11      200.85     24.84 o 
  -5   0  30        7.43       29.24     34.82 o 
  -4   0  30       21.88        7.00     33.72 o 
  -3   0  30       11.44        5.35     34.59 o 
  -2   0  30       20.80        8.57     31.99 o 
  -5   1  30       17.30       25.47     24.06 o 
  -4   1  30        5.34       11.00     23.36 o 
  -3   1  30       12.93        0.00     22.28 o 
  -2   1  30        0.37        0.00     22.72 o 
                                                 
